# Supplementary material for: Synthesis, crystal structure, Hirshfeld surface and crystal void analysis of 4-fluoro­benzo[c][1,2,5]selena­diazol-1-ium chloride
Source: Acta Crystallogr E Crystallogr Commun. 2025 Feb 20;81(Pt 3):252–6. doi: 10.1107/S2056989025001379 (PMC11891591; doi:10.1107/S2056989025001379)
Supplement: Supplementary file 1 [file e-81-00252-sup1.cif]

##############################################################################
#                                                                            #
# This CIF contains the data in a paper accepted for publication in          #
# Acta Crystallographica Section E. It conforms to the requirements of       #
# Notes for Authors for Acta Crystallographica Section E, and has been       #
# peer reviewed under the auspices of the IUCr Commission on Journals.       #
#                                                                            #
# Full details of the Crystallographic Information File format               #
# are given in the paper "The Crystallographic Information File (CIF):       #
# a New Standard Archive File for Crystallography" by S. R. Hall, F. H.      #
# Allen and I. D. Brown [Acta Cryst. (1991), A47, 655-685].                  #
#                                                                            #
# The current version of the core CIF dictionary is obtainable from          #
# ftp://ftp.iucr.org/pub/cif_core.dic.                                       #
#                                                                            #
# Software is freely available for graphical display of the structure(s)     #
# in this CIF. For information consult the CIF software page                 #
# http://www.iucr.org/resources/cif/software.                                #
#                                                                            #
# This file may be used for bona fide research purposes within the           #
# scientific community so long as proper attribution is given to the journal # 
# article from which it was obtained.                                        #
#                                                                            #
##############################################################################
data_I
_audit_creation_method     'SHELXL-2019/1'
_journal_date_recd_electronic     2025-01-06
_journal_date_accepted     2025-02-14
_journal_name_full     'Acta Crystallographica, Section E'
_journal_year     2025
_journal_volume     81
_journal_issue      1
_journal_page_first     0
_journal_page_last     0
_journal_paper_category     GO
_journal_paper_doi     10.1107/S2056989025001379
_journal_coeditor_code     WM5748
_publ_contact_author_name     'Alebel N. Belay'
_publ_contact_author_address
;
Department of Chemistry,
Bahir Dar University,
P. O. Box 79,
Bahir Dar
Ethiopia
;
_publ_contact_author_email     alebel.nibret@bdu.edu.et
_publ_contact_author_fax     ?
_publ_contact_author_phone     ?
_publ_section_title
;
Synthesis, crystal structure, Hirshfeld surface and crystal void analysis of
4-fluorobenzo[<i>c</i>][1,2,5]selenadiazol-1-ium chloride
;
loop_
    _publ_author_name
    _publ_author_footnote
    _publ_author_address
    'Gurbanov, Atash V.' .
;
Excellence Center,
Baku State University,
Z. Xalilov Str. 23,
Az 1148 Baku,
Azerbaijan
;
    'H\"okelek, Tuncer' .
;
Hacettepe University,
Department of Physics,
06800 Beytepe-Ankara,
T\"urkiye
;
    'Mammadova, Gunay Z.' .
;
Department of Chemistry,
Baku State University,
Z. Khalilov Str. 23,
Az 1148 Baku,
Azerbaijan
;
    'Hasanov, Khudayar I.' .
;
Azerbaijan Medical University,
Scientific Research Centre (SRC),
A. Kasumzade Str. 14,
AZ 1022 Baku,
Azerbaijan
;
    'Javadzade, Tahir A.' .
;
Department of Chemistry and Chemical Engineering,
Khazar University,
Mahzati Str. 41,
AZ 1096 Baku,
Azerbaijan
;
    'Belay, Alebel N.' .
;
Department of Chemistry,
Bahir Dar University,
PO Box 79,
Bahir Dar
Ethiopia
;
_publ_section_synopsis
;
Charge-assisted chalcogen bonds with Se...Cl separations of 2.883(2) and
3.030(2) \%A aggregate the title compound into a supramolecular dimer.
;
_chemical_name_systematic
;
4-Fluorobenzo[<i>c</i>][1,2,5]selenadiazol-1-ium chloride
;
_chemical_name_common     ?
_chemical_formula_moiety     'C6 H4 F N2 Se +, Cl -'
_chemical_formula_sum     'C6 H4 Cl F N2 Se'
_chemical_formula_iupac     'C6 H4 F N2 Se +, Cl -'
_chemical_formula_weight     237.52
_chemical_melting_point     ?
_space_group_crystal_system     monoclinic
_space_group_name_H-M_alt     'P 21/c'
_space_group_name_Hall     '-P 2ybc'
loop_
    _space_group_symop_operation_xyz
    'x, y, z'
    '-x, y+1/2, -z+1/2'
    '-x, -y, -z'
    'x, -y-1/2, z-1/2'
_cell_length_a     6.889(4)
_cell_length_b     7.250(5)
_cell_length_c     15.183(10)
_cell_angle_alpha     90
_cell_angle_beta     90.90(3)
_cell_angle_gamma     90
_cell_volume     758.2(9)
_cell_formula_units_Z     4
_cell_measurement_reflns_used     3456
_cell_measurement_theta_min     2.96
_cell_measurement_theta_max     27.77
_cell_measurement_temperature     296(2)
_exptl_crystal_description     'plate'
_exptl_crystal_colour     'yellow'
_exptl_crystal_size_max     0.340
_exptl_crystal_size_mid     0.230
_exptl_crystal_size_min     0.140
_exptl_crystal_density_diffrn     2.081
_exptl_crystal_density_meas     ?
_exptl_crystal_density_method     ?
_exptl_crystal_F_000     456
_exptl_absorpt_coefficient_mu     5.249
_exptl_absorpt_correction_type     multi-scan
_exptl_absorpt_process_details
;
(SADABS; Krause <i>et al.</i>, 2015)
;
_exptl_absorpt_correction_T_min     0.252
_exptl_absorpt_correction_T_max     0.498
_diffrn_ambient_temperature     296(2)
_diffrn_source     ?
_diffrn_radiation_type     MoK\a
_diffrn_radiation_wavelength     0.71073
_diffrn_measurement_device_type     'Bruker APEXII CCD'
_diffrn_measurement_method     '\f and \w scans'
_diffrn_detector_area_resol_mean     ?
_diffrn_reflns_number     9806
_diffrn_reflns_av_R_equivalents     0.0462
_diffrn_reflns_av_unetI/netI     0.0345
_diffrn_reflns_theta_min     2.957
_diffrn_reflns_theta_max     27.894
_diffrn_reflns_theta_full     25.242
_diffrn_measured_fraction_theta_max     0.983
_diffrn_measured_fraction_theta_full     0.988
_diffrn_reflns_limit_h_min     -8
_diffrn_reflns_limit_h_max     9
_diffrn_reflns_limit_k_min     -8
_diffrn_reflns_limit_k_max     9
_diffrn_reflns_limit_l_min     -19
_diffrn_reflns_limit_l_max     19
_refine_special_details     ?
_reflns_number_total     1768
_reflns_number_gt     1528
_reflns_threshold_expression     'I > 2\s(I)'
_refine_ls_structure_factor_coef     Fsqd
_refine_ls_matrix_type     full
_refine_ls_R_factor_all     0.0325
_refine_ls_R_factor_gt     0.0250
_refine_ls_wR_factor_gt     0.0521
_refine_ls_wR_factor_ref     0.0551
_refine_ls_goodness_of_fit_ref     1.069
_refine_ls_restrained_S_all     1.069
_refine_ls_number_reflns     1768
_refine_ls_number_parameters     100
_refine_ls_number_restraints     0
_refine_ls_hydrogen_treatment     constr
_refine_ls_weighting_scheme     calc
_refine_ls_weighting_details
              'w=1/[\s^2^(Fo^2^)+(0.0085P)^2^+0.4749P] where P=(Fo^2^+2Fc^2^)/3'
_atom_sites_solution_hydrogens     mixed
_atom_sites_solution_primary     direct
_atom_sites_solution_secondary     difmap
_refine_ls_shift/su_max     0.001
_refine_ls_shift/su_mean     0.000
_refine_diff_density_max     0.265
_refine_diff_density_min     -0.412
_refine_ls_extinction_method     none
_refine_ls_extinction_coef     .
loop_
    _atom_type_symbol
    _atom_type_description
    _atom_type_scat_dispersion_real
    _atom_type_scat_dispersion_imag
    _atom_type_scat_source
    'C' 'C' 0.0033 0.0016
                         'International Tables Vol C Tables 4.2.6.8 and 6.1.1.4'
    'H' 'H' 0.0000 0.0000
                         'International Tables Vol C Tables 4.2.6.8 and 6.1.1.4'
    'N' 'N' 0.0061 0.0033
                         'International Tables Vol C Tables 4.2.6.8 and 6.1.1.4'
    'F' 'F' 0.0171 0.0103
                         'International Tables Vol C Tables 4.2.6.8 and 6.1.1.4'
    'Se' 'Se' -0.0929 2.2259
                         'International Tables Vol C Tables 4.2.6.8 and 6.1.1.4'
    'Cl' 'Cl' 0.1484 0.1585
                         'International Tables Vol C Tables 4.2.6.8 and 6.1.1.4'
_computing_data_collection
;
APEX4 (Bruker, 2020)
;
_computing_cell_refinement
;
SAINT (Bruker, 2020)
;
_computing_data_reduction
;
SAINT (Bruker, 2020)
;
_computing_structure_solution
;
<i>SHELXT2019/1</i> (Sheldrick, 2015a)
;
_computing_structure_refinement
;
<i>SHELXL2019/1</i> (Sheldrick, 2015b)
;
_computing_molecular_graphics
;
SHELXTL (Sheldrick, 2008)
;
_computing_publication_material
;
publCIF (Westrip, 2010)
;
loop_
    _atom_site_type_symbol
    _atom_site_label
    _atom_site_fract_x
    _atom_site_fract_y
    _atom_site_fract_z
    _atom_site_U_iso_or_equiv
    _atom_site_adp_type
    _atom_site_calc_flag
    _atom_site_occupancy
    _atom_site_disorder_assembly
    _atom_site_disorder_group
    Se Se1 0.22554(3) 0.60768(4) 0.44282(2) 0.03658(9) Uani d 1 . .
    Cl Cl1 0.10964(9) 0.22691(9) 0.45729(5) 0.04730(16) Uani d 1 . .
    F F1 0.7896(2) 0.5196(3) 0.29631(12) 0.0683(5) Uani d 1 . .
    N N1 0.4403(3) 0.5410(3) 0.38754(13) 0.0369(4) Uani d 1 . .
    N N2 0.2954(3) 0.8495(3) 0.42793(13) 0.0369(4) Uani d 1 . .
    H H2N 0.224535 0.941205 0.440922 0.044 Uiso d 1 . .
    C C1 0.5393(3) 0.6891(4) 0.36440(14) 0.0341(5) Uani d 1 . .
    C C2 0.4619(3) 0.8681(3) 0.38569(14) 0.0345(5) Uani d 1 . .
    C C3 0.5575(3) 1.0345(4) 0.36309(16) 0.0430(6) Uani d 1 . .
    H H3 0.506553 1.149204 0.377483 0.052 Uiso calc 1 . .
    C C4 0.7274(4) 1.0179(5) 0.31933(17) 0.0502(7) Uani d 1 . .
    H H4 0.794289 1.124494 0.304325 0.060 Uiso calc 1 . .
    C C5 0.8070(4) 0.8445(5) 0.29559(18) 0.0521(7) Uani d 1 . .
    H H5 0.922383 0.840209 0.264667 0.063 Uiso calc 1 . .
    C C6 0.7178(3) 0.6873(4) 0.31723(16) 0.0434(6) Uani d 1 . .
loop_
    _atom_site_aniso_label
    _atom_site_aniso_U_11
    _atom_site_aniso_U_22
    _atom_site_aniso_U_33
    _atom_site_aniso_U_12
    _atom_site_aniso_U_13
    _atom_site_aniso_U_23
    Se1 0.03476(13) 0.02831(14) 0.04693(14) 0.00279(9) 0.00965(8) -0.00143(11)
    Cl1 0.0487(3) 0.0279(3) 0.0659(4) 0.0022(2) 0.0187(3) -0.0004(3)
    F1 0.0536(9) 0.0656(14) 0.0865(12) 0.0207(9) 0.0249(8) -0.0028(11)
    N1 0.0354(9) 0.0326(12) 0.0427(10) 0.0062(8) 0.0051(8) -0.0022(9)
    N2 0.0378(9) 0.0262(12) 0.0469(11) 0.0033(8) 0.0091(8) -0.0032(9)
    C1 0.0312(10) 0.0345(14) 0.0367(11) 0.0027(9) 0.0008(8) -0.0027(10)
    C2 0.0354(11) 0.0332(14) 0.0347(11) -0.0019(9) -0.0008(8) -0.0001(10)
    C3 0.0460(12) 0.0352(15) 0.0477(13) -0.0055(11) -0.0009(10) 0.0023(12)
    C4 0.0463(13) 0.053(2) 0.0509(15) -0.0145(12) 0.0026(11) 0.0094(13)
    C5 0.0367(12) 0.066(2) 0.0536(15) -0.0020(12) 0.0100(10) 0.0076(15)
    C6 0.0359(11) 0.0482(18) 0.0462(14) 0.0078(11) 0.0066(10) -0.0006(12)
_geom_special_details
;
 All esds (except the esd in the dihedral angle between two l.s. planes)
 are estimated using the full covariance matrix.  The cell esds are taken
 into account individually in the estimation of esds in distances, angles
 and torsion angles; correlations between esds in cell parameters are only
 used when they are defined by crystal symmetry.  An approximate (isotropic)
 treatment of cell esds is used for estimating esds involving l.s. planes.
;
loop_
    _geom_bond_atom_site_label_1
    _geom_bond_atom_site_label_2
    _geom_bond_site_symmetry_2
    _geom_bond_distance
    _geom_bond_publ_flag
    Se1 N1 . 1.779(2) ?
    Se1 N2 . 1.833(2) ?
    F1 C6 . 1.352(4) ?
    N1 C1 . 1.322(3) ?
    N2 C2 . 1.330(3) ?
    N2 H2N . 0.8500 ?
    C1 C6 . 1.433(3) ?
    C1 C2 . 1.442(4) ?
    C2 C3 . 1.419(4) ?
    C3 C4 . 1.360(4) ?
    C3 H3 . 0.9300 ?
    C4 C5 . 1.420(5) ?
    C4 H4 . 0.9300 ?
    C5 C6 . 1.339(4) ?
    C5 H5 . 0.9300 ?
loop_
    _geom_contact_atom_site_label_1
    _geom_contact_atom_site_label_2
    _geom_contact_distance
    _geom_contact_site_symmetry_1
    _geom_contact_site_symmetry_2
    _geom_contact_publ_flag
    N2 Cl1 3.056(3) . 1_565 yes
    H2N Cl1 2.23 . 1_565 yes
    F1 N1 2.800(3) . . yes
    H5 F1 2.56 . 2_755 yes
loop_
    _geom_angle_atom_site_label_1
    _geom_angle_atom_site_label_2
    _geom_angle_atom_site_label_3
    _geom_angle_site_symmetry_1
    _geom_angle_site_symmetry_3
    _geom_angle
    _geom_angle_publ_flag
    N1 Se1 N2 . . 88.83(10) ?
    C1 N1 Se1 . . 109.94(18) ?
    C2 N2 Se1 . . 112.75(17) ?
    C2 N2 H2N . . 122.4 ?
    Se1 N2 H2N . . 124.5 ?
    N1 C1 C6 . . 125.1(2) ?
    N1 C1 C2 . . 118.5(2) ?
    C6 C1 C2 . . 116.3(2) ?
    N2 C2 C3 . . 127.6(2) ?
    N2 C2 C1 . . 110.0(2) ?
    C3 C2 C1 . . 122.5(2) ?
    C4 C3 C2 . . 116.7(3) ?
    C4 C3 H3 . . 121.7 ?
    C2 C3 H3 . . 121.7 ?
    C3 C4 C5 . . 122.8(3) ?
    C3 C4 H4 . . 118.6 ?
    C5 C4 H4 . . 118.6 ?
    C6 C5 C4 . . 120.7(2) ?
    C6 C5 H5 . . 119.6 ?
    C4 C5 H5 . . 119.6 ?
    C5 C6 F1 . . 122.5(2) ?
    C5 C6 C1 . . 121.1(3) ?
    F1 C6 C1 . . 116.5(3) ?
loop_
    _geom_torsion_atom_site_label_1
    _geom_torsion_atom_site_label_2
    _geom_torsion_atom_site_label_3
    _geom_torsion_atom_site_label_4
    _geom_torsion_site_symmetry_1
    _geom_torsion_site_symmetry_2
    _geom_torsion_site_symmetry_3
    _geom_torsion_site_symmetry_4
    _geom_torsion
    _geom_torsion_publ_flag
    N2 Se1 N1 C1 . . . . 0.14(16) ?
    N1 Se1 N2 C2 . . . . 0.13(17) ?
    Se1 N1 C1 C6 . . . . -178.75(19) ?
    Se1 N1 C1 C2 . . . . -0.4(3) ?
    Se1 N2 C2 C3 . . . . 179.83(19) ?
    Se1 N2 C2 C1 . . . . -0.3(2) ?
    N1 C1 C2 N2 . . . . 0.5(3) ?
    C6 C1 C2 N2 . . . . 179.0(2) ?
    N1 C1 C2 C3 . . . . -179.7(2) ?
    C6 C1 C2 C3 . . . . -1.2(3) ?
    N2 C2 C3 C4 . . . . -179.8(2) ?
    C1 C2 C3 C4 . . . . 0.4(3) ?
    C2 C3 C4 C5 . . . . 0.8(4) ?
    C3 C4 C5 C6 . . . . -1.2(4) ?
    C4 C5 C6 F1 . . . . -179.6(2) ?
    C4 C5 C6 C1 . . . . 0.4(4) ?
    N1 C1 C6 C5 . . . . 179.2(2) ?
    C2 C1 C6 C5 . . . . 0.8(4) ?
    N1 C1 C6 F1 . . . . -0.9(4) ?
    C2 C1 C6 F1 . . . . -179.31(19) ?
loop_
    _geom_hbond_atom_site_label_D
    _geom_hbond_atom_site_label_H
    _geom_hbond_atom_site_label_A
    _geom_hbond_site_symmetry_A
    _geom_hbond_distance_DH
    _geom_hbond_distance_HA
    _geom_hbond_distance_DA
    _geom_hbond_angle_DHA
    _geom_hbond_publ_flag
    N2 H2N Cl1 1_565 0.8500 2.2300 3.056(3) 163.00 yes
_shelx_space_group_comment
;
The symmetry employed for this shelxl refinement is uniquely defined
by the following loop, which should always be used as a source of
symmetry information in preference to the above space-group names.
They are only intended as comments.
;
_shelx_estimated_absorpt_T_min     0.268
_shelx_estimated_absorpt_T_max     0.527
_shelx_hkl_file
;
   1   0   0   94.89    5.00
   1   0   0   93.89    5.10
   1   0   0   93.59    5.20
  -1   0   0   96.79    5.10
  -1   0   0   84.19    5.20
  -1   0   0   88.09    5.00
   3   0   0 3346.17  186.38
  -3   0   0 3652.83  186.28
   3   0   0 3668.03  186.18
   3   0   0 3608.24  186.18
  -3   0   0 3508.05  186.38
   4   0   0 2357.16  116.19
   4   0   0 1963.60  115.79
   4   0   0 2103.89  115.79
  -4   0   0 2200.28  116.09
  -4   0   0 2406.46  115.89
   5   0   0  153.48   10.40
  -5   0   0  162.88   10.10
   5   0   0  146.49    9.50
   5   0   0  149.09    9.40
  -5   0   0  150.28   10.10
   6   0   0  672.43   37.40
  -6   0   0  706.23   37.90
   6   0   0  662.13   37.30
   6   0   0  736.73   38.20
   7   0   0  157.98   11.20
   7   0   0  163.08   12.50
  -7   0   0  187.98   12.00
  -7   0   0  133.29   12.40
   7   0   0  180.38   11.20
  -8   0   0   -5.10    4.90
  -8   0   0    4.60    6.40
   8   0   0   -5.00    5.90
   8   0   0    3.60    4.90
   8   0   0   -1.40    4.40
   9   0   0  236.88   15.50
   0   1   0    0.90    0.70
   1  -1   0  272.97   14.40
   1  -1   0  268.07   14.50
   1  -1   0  282.27   14.50
  -1   1   0  255.37   14.60
  -1   1   0  266.47   14.50
  -1   1   0  290.77   14.50
  -2  -1   0  928.11   47.50
   2  -1   0  879.11   47.40
   2  -1   0  869.41   47.50
   2  -1   0  956.60   47.70
  -2  -1   0  955.90   47.50
  -2   1   0  842.32   47.50
  -2   1   0  946.61   47.50
   2   1   0  879.11   47.40
  -2   1   0  824.52   47.60
   2   1   0  945.91   47.60
   3  -1   0 2286.97  124.29
  -3  -1   0 2388.26  124.29
   3  -1   0 2359.46  124.29
   3  -1   0 2268.67  124.49
  -3  -1   0 2492.85  124.39
  -3   1   0 2382.96  124.29
   3   1   0 2369.76  124.49
  -3   1   0 2523.65  124.39
   3   1   0 2267.97  124.29
  -3   1   0 2355.76  124.49
   3   1   0 2385.26  124.29
  -4  -1   0  338.67   18.90
   4  -1   0  313.07   18.70
  -4  -1   0  371.06   19.00
   4  -1   0  329.37   19.20
   4  -1   0  346.37   18.70
   4   1   0  334.67   18.80
  -4   1   0  347.47   18.80
  -4   1   0  350.46   18.90
   4   1   0  346.57   19.10
  -4   1   0  333.27   19.20
   4   1   0  360.06   18.70
   5  -1   0  489.15   24.80
   5  -1   0  464.55   24.80
   5  -1   0  473.35   25.40
  -5  -1   0  453.95   25.00
  -5  -1   0  445.66   25.00
   5   1   0  450.85   24.80
  -5   1   0  462.55   25.40
   5   1   0  400.56   24.80
   5   1   0  416.46   25.30
  -5   1   0  491.55   25.10
   6  -1   0  350.66   19.90
  -6  -1   0  359.76   20.30
   6  -1   0  355.96   20.70
   6  -1   0  349.87   19.90
   6   1   0  374.56   19.90
   6   1   0  345.77   20.70
   6   1   0  334.57   19.80
  -6   1   0  343.37   20.60
   7  -1   0    2.80    5.00
   7  -1   0   -1.80    3.50
  -7  -1   0    7.30    5.40
  -7  -1   0    4.30    4.10
   7  -1   0    2.60    4.10
   7   1   0    5.10    4.20
  -7   1   0    2.70    4.60
  -7   1   0    1.80    5.50
   7   1   0    2.30    5.00
   7   1   0    3.20    3.90
   8  -1   0   22.00    4.90
   8  -1   0   29.60    6.70
  -8  -1   0   16.90    5.90
   8  -1   0   24.80    5.40
  -8  -1   0   32.00    5.60
  -8   1   0   20.30    5.70
  -8   1   0   36.00    7.20
   8   1   0   31.30    6.70
   8   1   0   31.80    5.80
   8   1   0   30.60    5.10
   0   2   0   38.90    2.80
   1  -2   0  811.82   42.50
  -1   2   0  802.72   42.50
   2  -2   0  456.85   24.60
  -2   2   0  430.66   24.70
  -2   2   0  493.75   24.50
  -2   2   0  465.05   24.60
   3  -2   0   24.00    2.50
   3  -2   0   18.70    2.30
   3  -2   0   20.50    2.80
   3   2   0   13.80    2.60
  -3   2   0   16.50    3.00
  -3   2   0   23.30    2.50
   3   2   0   15.10    2.40
  -3   2   0   16.80    2.50
   4  -2   0  576.34   32.20
   4  -2   0  597.44   32.00
   4  -2   0  646.44   31.90
  -4   2   0  598.04   31.90
   4   2   0  587.84   31.90
  -4   2   0  624.24   32.10
  -4   2   0  586.84   32.30
   4   2   0  577.74   32.20
   4   2   0  571.54   31.90
  -5  -2   0  615.44   32.10
   5  -2   0  599.14   32.60
   5  -2   0  563.34   32.00
   5  -2   0  628.34   32.00
   5   2   0  592.14   32.50
  -5   2   0  581.34   32.10
  -5   2   0  593.24   32.60
   5   2   0  583.04   32.00
   5   2   0  588.64   32.10
   6  -2   0   10.90    3.80
  -6  -2   0   10.50    3.70
  -6  -2   0    6.50    4.20
   6  -2   0    6.20    3.30
   6  -2   0   11.30    4.60
   6   2   0    8.00    3.80
   6   2   0    7.70    3.70
  -6   2   0   10.30    3.50
  -6   2   0   10.80    4.40
  -6   2   0   13.20    4.30
   6   2   0   11.90    4.50
  -7  -2   0   20.00    4.70
   7  -2   0   18.20    4.00
  -7  -2   0    8.70    5.20
   7  -2   0   22.10    4.80
   7  -2   0   16.80    5.50
   7   2   0   32.90    4.80
  -7   2   0   19.40    5.50
   7   2   0   23.00    5.70
  -7   2   0   10.00    5.70
   7   2   0   20.70    4.40
   8  -2   0   13.70    6.20
  -8  -2   0    5.60    4.60
   8  -2   0   13.40    5.20
   8  -2   0    4.80    4.10
  -8  -2   0   13.00    5.20
   8   2   0    7.90    5.00
  -8   2   0   11.10    5.50
  -8   2   0   24.40    7.10
   8   2   0   14.50    4.60
   8   2   0   21.80    6.20
   0   3   0    1.70    1.50
   2  -3   0  366.56   19.90
  -2   3   0  368.96   19.80
   3  -3   0  238.88   12.90
  -3   3   0  236.78   12.80
  -3   3   0  224.58   12.80
  -3   3   0  207.98   13.10
   4  -3   0  373.96   18.80
   4  -3   0  335.57   19.30
   4  -3   0  361.86   19.20
  -4   3   0  365.26   19.20
  -4   3   0  334.17   19.10
   4   3   0  325.27   19.30
   4   3   0  331.47   18.90
  -4   3   0  338.37   19.50
   5  -3   0  658.53   35.10
   5  -3   0  643.24   35.40
   5  -3   0  673.03   35.70
  -5   3   0  684.43   35.90
   5   3   0  646.84   35.30
  -5   3   0  656.93   35.40
  -5   3   0  668.63   35.50
   5   3   0  671.53   35.70
   5   3   0  611.14   35.30
   6  -3   0   16.40    3.30
   6  -3   0   13.90    4.30
   6  -3   0    8.60    4.40
  -6   3   0   11.50    3.80
   6   3   0   17.70    4.10
  -6   3   0   17.10    4.70
   6   3   0   11.50    3.80
  -6   3   0    8.50    4.30
   6   3   0   16.70    4.60
   7  -3   0  109.89    8.20
   7  -3   0  104.19   10.30
   7  -3   0  111.79    9.60
  -7   3   0   81.69    8.90
   7   3   0  116.19    9.50
   7   3   0  104.29    8.80
  -7   3   0  106.39   10.20
   7   3   0  103.29   10.20
   8  -3   0  216.28   15.90
   8  -3   0  213.98   13.40
  -8   3   0  193.08   15.30
   8   3   0  210.58   14.00
   0   4   0  581.44   31.00
   1  -4   0   42.80    4.30
  -1   4   0   51.49    4.20
   2  -4   0 1502.75   78.29
  -2   4   0 1468.95   78.19
   3  -4   0   62.79    5.30
  -3   4   0   51.59    5.30
  -3   4   0   52.29    4.90
  -3   4   0   56.59    5.00
   4  -4   0 1161.78   61.89
   4   4   0 1230.88   61.99
   4   4   0 1201.28   61.69
  -4   4   0 1090.79   62.19
  -4   4   0 1125.09   61.79
  -4   4   0 1195.08   61.89
   5  -4   0  417.66   23.00
  -5   4   0  395.26   23.50
   5   4   0  440.96   22.80
  -5   4   0  402.96   22.80
   5   4   0  399.26   23.20
  -5   4   0  412.26   23.00
   6  -4   0   17.30    4.50
  -6   4   0   20.20    5.00
  -6   4   0   23.40    4.80
   6   4   0   19.00    4.10
   6   4   0   21.50    4.40
   6   4   0   17.90    4.90
  -6   4   0   20.90    4.00
   7  -4   0  203.08   13.50
   7   4   0  173.38   13.60
  -7   4   0  204.88   12.80
   7   4   0  199.88   12.70
  -7   4   0  183.88   13.90
  -7   4   0  162.68   13.60
   7   4   0  199.58   13.20
   8  -4   0   -0.30    5.70
   8   4   0    0.70    4.60
  -8   4   0    5.40    5.90
   0   5   0    4.40    2.40
   1   5   0  275.37   16.10
  -1   5   0  300.37   16.00
   2  -5   0  248.48   14.80
  -2   5   0  267.07   14.60
   3  -5   0   29.20    4.00
  -3   5   0   27.40    3.40
  -3   5   0   17.50    3.40
   4  -5   0   15.60    3.90
  -4   5   0   21.80    4.10
  -4   5   0   21.10    3.60
  -4   5   0   26.40    3.80
   5  -5   0    1.40    3.90
  -5   5   0   -1.50    4.00
   5   5   0    1.50    3.10
  -5   5   0    0.20    3.60
   5   5   0    0.00    3.80
  -5   5   0    0.50    3.50
   6  -5   0    6.50    4.40
  -6   5   0   -0.30    3.70
   6   5   0   -4.10    3.70
   6   5   0   -0.30    4.10
  -6   5   0    4.90    4.80
   6   5   0   -1.10    4.40
  -6   5   0    2.40    4.30
   7  -5   0   37.50    6.10
  -7   5   0   35.40    6.70
   7   5   0   48.00    6.20
  -7   5   0   51.19    5.80
   7   5   0   45.70    6.70
  -7   5   0   39.60    6.50
   7   5   0   43.40    5.50
   0   6   0  221.28   13.00
   1   6   0  193.88   11.70
  -1   6   0  195.78   11.70
   2  -6   0  105.19    8.30
  -2   6   0  116.39    7.70
   3  -6   0  135.69    9.60
  -3   6   0  135.79    8.90
   4  -6   0    3.70    3.70
  -4   6   0    3.30    3.80
  -4   6   0    1.80    3.40
  -4   6   0    7.50    3.30
   5  -6   0   36.30    5.30
  -5   6   0   32.00    4.80
  -5   6   0   30.50    5.40
  -5   6   0   38.20    4.70
   6  -6   0   28.80    5.60
  -6   6   0   40.40    5.00
  -6   6   0   27.40    5.70
  -6   6   0   32.20    5.50
   6   6   0   33.50    5.80
   6   6   0   33.50    5.10
  -7   6   0   60.79    6.40
   7   6   0   60.39    6.30
   0   7   0    4.20    2.90
  -1   7   0  559.84   30.00
   1   7   0  543.55   30.10
  -2   7   0   31.80    4.00
   2   7   0   34.90    4.30
   3  -7   0  605.14   35.50
  -3   7   0  690.33   35.10
   4  -7   0  147.69   11.80
  -4   7   0  167.48   10.70
  -4   7   0  155.58   11.20
  -4   7   0  162.88   10.70
   5  -7   0  130.19   11.30
  -5   7   0  115.09   10.60
  -5   7   0  134.89    9.80
  -5   7   0  136.89    9.90
   6  -7   0  150.38   14.30
  -6   7   0  194.18   13.80
  -6   7   0  196.98   13.20
  -6   7   0  204.38   12.80
   0   8   0  279.77   16.40
  -1   8   0   37.10    4.50
   1   8   0   44.40    4.80
   2   8   0  182.48   12.10
  -2   8   0  192.98   11.80
  -3   8   0   35.30    4.50
   3   8   0   27.60    4.60
   4  -8   0   40.40    5.90
  -4   8   0   42.50    5.00
   0   9   0    2.60    3.50
  -1   9   0    5.80    3.20
   1   9   0    2.50    3.50
  -2   9   0   72.09    7.10
   2   9   0   75.79    7.60
   9   0  -1   -1.30    4.70
   8   0  -1   -5.90    5.80
  -8   0   1   11.00    6.30
  -8   0   1  -10.30    4.80
   8   0  -1   -5.80    4.40
   8   0  -1    3.70    4.60
  -7   0   1    8.40    5.20
   7   0  -1    4.90    5.00
   7   0  -1    1.00    4.10
   7   0  -1   -1.30    3.70
  -7   0   1    3.50    4.30
  -6   0   1    3.30    3.80
   6   0  -1    0.70    3.30
   6   0  -1   -0.20    3.20
  -6   0   1   -2.90    4.10
   6   0  -1   -0.10    4.10
   5   0  -1    0.90    2.60
   5   0  -1   -0.10    3.20
  -5   0   1    0.50    3.00
  -5   0   1   -1.70    3.20
   5   0  -1   -3.20    2.40
  -4   0   1    2.20    2.50
   4   0  -1   -1.80    2.50
   4   0  -1   -3.00    2.00
   4   0  -1   -0.40    2.10
  -4   0   1    0.20    2.10
   3   0  -1   -1.50    1.60
  -3   0   1   -0.60    1.80
   3   0  -1    3.30    2.20
   3   0  -1   -4.20    1.60
  -3   0   1    0.50    2.10
   2   0  -1   -0.90    1.70
  -2   0   1   -0.50    1.60
   2   0  -1   -0.80    1.20
   2   0  -1    0.40    1.30
  -2   0   1   -0.40    1.40
  -1   0   1    1.30    0.80
  -1   0   1   -0.40    1.00
   1   0  -1    1.90    1.00
   1   0  -1   -0.70    0.80
   1   0   1   -0.70    1.10
   1   0   1    0.80    0.80
  -1   0  -1    0.90    1.10
   1   0   1    0.30    1.10
  -1   0  -1    0.50    0.80
  -1   0  -1    0.20    1.20
   2   0   1   -0.10    1.30
   2   0   1   -1.30    1.30
  -2   0  -1    1.20    1.20
  -2   0  -1   -3.60    1.80
  -2   0  -1   -1.30    1.70
   2   0   1   -3.60    1.80
  -3   0  -1   -0.20    2.20
   3   0   1    2.60    1.80
   3   0   1   -4.40    2.20
   3   0   1    0.00    1.80
  -3   0  -1    0.20    1.60
   4   0   1   -1.40    2.80
  -4   0  -1   -0.10    2.50
  -4   0  -1   -4.30    3.00
   4   0   1   -0.50    2.20
   4   0   1   -0.30    2.10
   5   0   1   -0.90    2.80
   5   0   1    0.40    3.50
  -5   0  -1   -1.00    3.10
  -5   0  -1   -0.70    3.60
   5   0   1   -3.40    2.60
  -6   0  -1    1.00    4.70
  -6   0  -1   -2.30    3.70
   6   0   1   -1.40    3.00
   6   0   1   -2.30    4.10
   6   0   1   -1.90    3.20
   7   0   1    1.90    4.00
  -7   0  -1   -1.80    4.30
   7   0   1   -3.90    4.90
   7   0   1   -2.00    3.70
  -8   0  -1   -9.90    5.80
   8   0   1   -3.00    5.00
  -8   0  -1  -12.10    4.70
   8   0   1    0.40    6.10
   8   0   1  -10.60    4.10
   9   0   1   -0.40    4.60
  -8  -1   1   15.60    6.10
   8  -1  -1   34.30    6.80
   8  -1  -1   23.50    5.50
   8  -1  -1   20.50    4.70
  -8  -1   1   18.80    5.30
   8   1  -1   20.80    4.90
   8   1  -1   29.90    5.60
   8   1  -1   34.80    6.60
  -8   1   1   24.30    5.80
  -8   1   1   26.00    6.80
   7  -1  -1  137.99    9.80
  -7  -1   1  104.19   11.10
  -7  -1   1  149.19   10.40
   7  -1  -1  127.69   10.10
   7  -1  -1  141.69   11.40
   7   1  -1  133.79   10.20
   7   1  -1  149.79   10.00
  -7   1   1  115.49   11.40
  -7   1   1  151.48   11.10
   7   1  -1  145.89   11.30
   6  -1  -1  259.47   14.80
  -6  -1   1  255.27   15.20
   6  -1  -1  234.48   15.70
   6  -1  -1  273.07   14.70
   6   1  -1  237.38   14.80
  -6   1   1  281.27   15.60
   6   1  -1  245.38   14.80
   6   1  -1  256.07   15.70
  -6   1   1  211.48   15.10
  -5  -1   1  289.37   15.70
   5  -1  -1  276.57   15.40
  -5  -1   1  280.87   15.70
   5  -1  -1  259.27   15.30
   5  -1  -1  274.07   16.10
   5   1  -1  249.68   15.30
  -5   1   1  290.27   15.60
   5   1  -1  266.87   15.90
  -5   1   1  260.37   16.00
   5   1  -1  259.47   15.30
   4  -1  -1 1244.98   66.59
   4  -1  -1 1205.38   66.59
  -4  -1   1 1408.26   66.79
   4  -1  -1 1246.48   66.89
  -4  -1   1 1284.27   66.69
   4   1  -1 1241.58   66.59
  -4   1   1 1208.58   66.59
   4   1  -1 1313.97   66.89
  -4   1   1 1248.98   66.89
  -4   1   1 1321.57   66.69
   4   1  -1 1173.38   66.59
  -3  -1   1  373.96   18.40
   3  -1  -1  335.57   18.30
   3  -1  -1  344.87   18.30
  -3  -1   1  319.97   18.40
   3  -1  -1  326.37   18.60
   3   1  -1  360.16   18.30
  -3   1   1  339.47   18.60
  -3   1   1  320.07   18.40
   3   1  -1  319.37   18.50
  -3   1   1  342.37   18.30
  -2  -1   1 1364.56   73.79
   2  -1  -1 1442.76   73.89
   2  -1  -1 1392.56   73.69
  -2  -1   1 1467.75   73.69
   2  -1  -1 1375.96   73.69
  -2   1   1 1380.16   73.69
  -2   1   1 1381.06   73.89
  -2   1   1 1485.95   73.69
   2   1  -1 1372.96   73.79
   2   1  -1 1389.86   73.69
   1  -1  -1   73.89    4.30
   1  -1  -1   80.39    4.40
  -1   1   1   80.49    4.20
   1   1  -1   66.89    4.20
  -1   1   1   77.39    4.50
  -1   1   1   72.59    4.30
   0   1  -1 1427.06   74.69
   1  -1   1  591.74   32.40
   1  -1   1  632.24   32.40
   1  -1   1  688.73   32.50
  -1   1  -1  573.34   32.40
  -1   1  -1  627.04   32.50
  -1   1  -1  586.64   32.40
   2  -1   1 2069.49  114.19
  -2  -1  -1 2283.17  114.19
   2  -1   1 2080.49  114.29
  -2  -1  -1 2300.17  114.19
   2  -1   1 2061.39  114.19
   2   1   1 2232.68  114.19
  -2   1  -1 1941.21  114.19
   2   1   1 2239.78  114.29
  -2   1  -1 2395.36  114.19
   2   1   1 2184.88  114.19
  -2   1  -1 2191.68  114.39
  -3  -1  -1  602.94   31.20
   3  -1   1  553.74   31.10
   3  -1   1  565.64   31.10
   3  -1   1  562.44   31.40
  -3   1  -1  525.15   31.40
   3   1   1  628.04   31.10
   3   1   1  654.13   31.40
  -3   1  -1  600.64   31.20
   3   1   1  583.14   31.10
  -3   1  -1  573.54   31.10
  -4  -1  -1  289.77   17.00
   4  -1   1  308.27   16.90
  -4  -1  -1  329.37   17.10
   4  -1   1  289.27   16.80
   4  -1   1  282.57   17.30
  -4   1  -1  332.07   17.40
   4   1   1  298.47   17.30
  -4   1  -1  333.77   17.20
   4   1   1  304.27   16.80
   4   1   1  286.37   16.90
  -4   1  -1  310.07   16.90
   5  -1   1 1067.99   58.29
   5  -1   1 1125.39   57.79
   5  -1   1 1056.19   57.79
  -5  -1  -1 1083.59   58.09
   5   1   1 1075.89   58.29
  -5   1  -1 1168.28   58.19
  -5   1  -1 1161.08   58.39
  -5   1  -1 1109.79   57.89
   5   1   1  989.90   57.79
   5   1   1 1075.59   57.79
   6  -1   1   71.79    6.90
  -6  -1  -1   77.89    7.20
   6  -1   1   65.49    6.60
   6  -1   1   74.89    7.00
   6   1   1   67.59    6.90
  -6   1  -1   72.59    7.90
   6   1   1   71.09    6.90
   6   1   1   70.69    6.90
  -6   1  -1   75.29    7.10
   7  -1   1  308.97   18.90
   7  -1   1  299.27   17.70
   7  -1   1  291.97   17.50
  -7  -1  -1  304.07   17.90
   7   1   1  286.27   17.60
   7   1   1  277.67   18.80
  -7   1  -1  297.97   18.50
   7   1   1  315.47   17.60
   8  -1   1    0.90    4.90
   8  -1   1   -5.00    5.80
  -8  -1  -1    7.20    5.60
   8  -1   1    1.20    4.10
  -8  -1  -1   -6.10    4.60
   8   1   1   -3.00    5.60
  -8   1  -1   11.00    6.20
  -8   1  -1   -2.00    4.80
   8   1   1   -3.10    4.20
   8   1   1   -2.10    4.70
   8  -2  -1  134.79   10.00
  -8  -2   1  109.19   10.10
   8  -2  -1  138.39   12.50
   8  -2  -1  128.89   11.30
   8   2  -1  121.39   10.50
  -8   2   1  151.88   11.90
  -8   2   1  108.19   12.90
   8   2  -1  134.19   12.10
   8   2  -1  146.89   11.10
   7  -2  -1  300.07   18.00
  -7  -2   1  301.17   18.30
   7  -2  -1  315.17   18.40
   7  -2  -1  286.17   19.20
   7   2  -1  312.57   18.30
  -7   2   1  312.17   19.20
   7   2  -1  321.17   19.20
   7   2  -1  324.97   18.20
   6  -2  -1  231.68   15.30
  -6  -2   1  287.87   15.40
   6  -2  -1  249.38   16.00
   6  -2  -1  264.47   15.00
   6   2  -1  272.67   16.00
  -6   2   1  236.48   15.50
   6   2  -1  254.47   15.30
   6   2  -1  267.07   15.20
  -6   2   1  274.57   16.20
   5  -2  -1  555.54   32.40
   5  -2  -1  607.24   31.80
  -5  -2   1  653.23   32.10
   5  -2  -1  595.34   31.90
  -5   2   1  586.44   31.90
   5   2  -1  553.74   31.90
  -5   2   1  558.04   32.40
   5   2  -1  580.34   31.90
   5   2  -1  617.74   32.40
  -5   2   1  610.04   32.10
   4  -2  -1  111.89    7.80
   4  -2  -1  115.49    6.90
   4  -2  -1  112.09    7.20
  -4   2   1  101.19    7.80
  -4   2   1  106.49    7.10
  -4   2   1  112.79    7.40
   4   2  -1  115.69    7.10
   4   2  -1   99.49    7.60
   3  -2  -1 1956.30  103.09
   3  -2  -1 2037.30  102.89
   3  -2  -1 1901.21  102.89
   3   2  -1 1989.80  102.89
   3   2  -1 2040.40  103.09
  -3   2   1 1880.41  102.89
  -3   2   1 1876.91  103.19
  -3   2   1 2008.50  102.99
   2  -2  -1  329.07   17.60
   2   2  -1  332.97   17.60
  -2   2   1  316.97   17.70
  -2   2   1  322.27   17.50
  -2   2   1  334.47   17.50
   1  -2  -1 2322.37  118.29
  -1   2   1 2197.38  118.19
   0   2  -1  990.60   53.19
   0   2   1 1033.70   53.09
   1  -2   1 2860.31  149.59
  -1   2  -1 2854.31  149.59
   2  -2   1 2523.85  133.09
  -2   2  -1 2529.75  133.09
  -2   2  -1 2612.04  133.19
  -2   2  -1 2556.84  132.99
   2   2   1 2478.85  132.89
   3  -2   1  732.83   38.10
   3  -2   1  752.02   38.50
   3  -2   1  685.23   38.20
  -3   2  -1  702.53   38.50
   3   2   1  682.63   38.30
  -3   2  -1  710.53   38.20
   3   2   1  785.02   38.20
  -3   2  -1  710.43   38.20
   4  -2   1 1209.78   65.29
   4  -2   1 1256.57   65.59
   4  -2   1 1286.07   65.19
   4   2   1 1171.18   65.19
  -4   2  -1 1303.57   65.39
  -4   2  -1 1281.17   65.69
   4   2   1 1185.38   65.19
   4   2   1 1200.38   65.49
  -4   2  -1 1237.78   65.29
   5  -2   1  122.69    9.20
   5  -2   1  113.19    8.20
   5  -2   1  136.49    8.50
  -5   2  -1  120.89    9.00
   5   2   1  129.39    8.40
  -5   2  -1  136.59    8.40
   5   2   1  123.19    8.30
   5   2   1  103.39    8.90
  -5   2  -1  122.39    9.10
  -6  -2  -1 1061.79   54.99
   6  -2   1 1002.10   54.79
   6  -2   1  971.10   54.89
   6  -2   1 1029.50   55.49
  -6   2  -1  993.40   54.99
   6   2   1 1041.00   54.89
   6   2   1 1045.80   54.99
  -6   2  -1 1098.29   55.59
   6   2   1 1025.70   55.49
   7  -2   1   87.49    8.20
   7  -2   1   69.49    7.30
  -7  -2  -1   90.09    7.90
   7  -2   1   89.19    8.40
  -7   2  -1   74.69    8.30
   7   2   1   78.39    8.00
   7   2   1   80.09    8.20
   7   2   1   69.59    7.90
  -7   2  -1   76.39    7.80
   8  -2   1  216.18   16.20
   8  -2   1  215.88   14.20
   8  -2   1  224.28   15.20
   8   2   1  236.38   14.70
   8   2   1  223.58   16.20
  -8   2  -1  178.48   17.60
  -8   2  -1  233.28   15.80
   8   2   1  241.88   15.00
   8  -3  -1   36.70    5.10
   8  -3  -1   36.40    7.10
  -8   3   1   34.40    6.70
   8   3  -1   39.50    5.60
   7  -3  -1   15.70    4.00
   7  -3  -1   23.30    5.80
   7  -3  -1   27.30    5.10
   7   3  -1   35.20    5.30
  -7   3   1   17.20    5.50
  -7   3   1   17.70    5.60
   7   3  -1   24.40    5.70
   7   3  -1   18.30    4.60
   6  -3  -1  463.05   28.00
   6  -3  -1  499.65   27.20
   6  -3  -1  498.05   27.60
  -6   3   1  508.95   27.60
  -6   3   1  514.45   27.70
  -6   3   1  488.15   28.30
   6   3  -1  543.15   27.60
   6   3  -1  476.75   27.60
   6   3  -1  502.55   28.10
   5  -3  -1  264.87   16.90
   5  -3  -1  286.37   16.50
   5  -3  -1  296.07   16.20
   5   3  -1  307.77   17.00
  -5   3   1  288.17   17.10
   5   3  -1  272.57   16.40
  -5   3   1  307.97   16.80
  -5   3   1  284.37   16.40
   4  -3  -1  777.32   40.00
   4  -3  -1  751.22   40.20
   4   3  -1  721.63   40.20
   4   3  -1  697.23   39.90
  -4   3   1  807.02   40.10
  -4   3   1  760.92   40.40
  -4   3   1  738.53   40.00
   3  -3  -1  197.48   10.70
  -3   3   1  200.48   10.50
  -3   3   1  176.58   10.90
   3   3  -1  161.48   10.30
  -3   3   1  185.48   10.50
   2  -3  -1 1780.82   94.89
  -2   3   1 1837.02   94.89
   1  -3  -1   48.00    4.00
  -1   3   1   52.09    3.70
   0   3  -1   21.70    2.50
   0   3   1   21.00    2.00
   1  -3   1    6.30    2.00
  -1   3  -1    8.80    2.10
   2  -3   1   20.90    2.50
  -2   3  -1   17.90    2.20
  -2   3  -1   17.20    2.40
  -2   3  -1   16.20    2.70
   3  -3   1  414.06   22.40
  -3   3  -1  419.16   22.30
  -3   3  -1  370.26   22.50
  -3   3  -1  442.76   22.30
   4  -3   1   77.19    6.90
   4  -3   1   87.39    6.70
   4  -3   1   89.99    5.70
   4   3   1   91.59    6.10
  -4   3  -1   87.29    6.50
   4   3   1   69.09    6.70
  -4   3  -1   87.19    6.30
  -4   3  -1   85.59    7.10
   5  -3   1   50.09    5.70
   5  -3   1   65.39    6.40
   5  -3   1   52.19    5.10
   5   3   1   59.09    5.80
   5   3   1   59.19    5.70
  -5   3  -1   55.89    5.80
  -5   3  -1   60.79    5.80
  -5   3  -1   54.59    5.40
   5   3   1   55.09    4.90
   6  -3   1  114.19    8.80
   6  -3   1  101.89    9.50
   6  -3   1  118.49    7.70
  -6   3  -1  112.79    8.40
  -6   3  -1  104.59    9.60
   6   3   1  102.59    9.30
  -6   3  -1   80.69    9.50
   6   3   1  104.09    8.50
   6   3   1  104.49    8.60
   7  -3   1   66.19    7.60
   7  -3   1   77.09    8.50
   7  -3   1   73.09    7.10
  -7   3  -1   77.49    7.80
  -7   3  -1   59.19    7.90
   7   3   1   71.99    6.70
   7   3   1   73.39    6.70
   7   3   1   79.69    7.90
  -7   3  -1   70.59    7.70
   8  -3   1   -0.50    3.90
   8  -3   1    4.60    6.30
   8   3   1   -1.00    4.40
  -8   3  -1   -0.30    5.50
   8  -4  -1   31.80    6.60
  -8   4   1   23.40    6.50
   8   4  -1   23.00    5.20
   7  -4  -1    3.90    4.90
   7   4  -1    5.60    5.10
  -7   4   1    6.50    4.00
  -7   4   1   -1.10    4.90
  -7   4   1   10.00    4.90
   7   4  -1    4.80    4.70
   7   4  -1   -2.20    4.00
   6  -4  -1   39.60    5.30
   6   4  -1   41.20    5.80
   6   4  -1   35.80    4.70
  -6   4   1   37.40    5.60
  -6   4   1   39.90    5.30
  -6   4   1   38.90    4.70
   6   4  -1   40.60    5.10
   5  -4  -1  453.35   24.80
  -5   4   1  461.75   24.90
  -5   4   1  443.96   25.20
   5   4  -1  416.16   25.00
  -5   4   1  428.46   24.60
   5   4  -1  478.75   24.60
   4   4  -1   36.60    3.80
  -4   4   1   52.29    5.00
  -4   4   1   37.70    4.60
  -4   4   1   43.60    4.40
   3  -4  -1  710.73   37.40
  -3   4   1  688.63   37.30
  -3   4   1  712.43   37.30
  -3   4   1  693.33   37.60
   2  -4  -1  348.57   18.90
  -2   4   1  345.67   18.80
   1  -4  -1  247.98   13.80
  -1   4   1  251.57   13.70
   0   4  -1  193.58   11.60
   0   4   1  215.68   11.40
   1  -4   1  295.67   16.30
  -1   4  -1  293.67   16.20
   2  -4   1    6.40    2.50
  -2   4  -1    5.40    2.30
   3  -4   1  163.28    9.60
  -3   4  -1  152.98    9.40
  -3   4  -1  145.79    9.70
  -3   4  -1  154.98    9.30
   4  -4   1  247.48   13.20
  -4   4  -1  215.68   13.00
   4   4   1  213.58   12.70
  -4   4  -1  196.38   13.50
  -4   4  -1  225.38   13.00
   5  -4   1   14.90    4.00
   5   4   1   15.00    3.40
  -5   4  -1    9.40    4.40
  -5   4  -1    8.90    3.90
   5   4   1   14.30    4.20
  -5   4  -1   20.60    3.80
   5   4   1   12.90    3.60
   6  -4   1   42.80    5.60
  -6   4  -1   34.60    5.90
   6   4   1   45.90    5.40
  -6   4  -1   46.40    5.90
   6   4   1   49.99    6.00
  -6   4  -1   49.30    5.20
   6   4   1   44.70    5.10
   7  -4   1   10.70    5.10
   7  -4   1   17.00    5.70
  -7   4  -1   17.30    4.50
  -7   4  -1   21.80    5.50
  -7   4  -1   19.80    6.10
   7   4   1   22.10    5.20
   7   4   1   17.00    5.60
   7   4   1   19.30    4.50
   8  -4   1   -3.40    3.50
   8  -4   1    5.40    6.00
  -8   4  -1    5.60    5.80
   8   4   1    1.50    4.50
  -8   4  -1   -0.20    4.50
   7  -5  -1   75.09    7.50
   7   5  -1   86.09    9.50
   7   5  -1   71.09    8.10
  -7   5   1   85.89    8.20
  -7   5   1   73.59    8.00
  -7   5   1   61.89    7.40
   7   5  -1   90.79    9.30
   6  -5  -1  315.77   19.10
   6   5  -1  293.47   19.30
  -6   5   1  322.97   19.60
   6   5  -1  340.97   18.80
  -6   5   1  331.37   19.20
  -6   5   1  328.87   18.70
   5  -5  -1   20.10    4.30
   5   5  -1   20.70    4.40
  -5   5   1   16.50    4.10
   5   5  -1   15.40    3.40
  -5   5   1   18.10    3.70
  -5   5   1   11.00    4.20
   4  -5  -1  371.76   20.80
  -4   5   1  359.56   21.00
  -4   5   1  373.66   20.60
  -4   5   1  377.46   20.70
   3  -5  -1   15.90    3.40
  -3   5   1   19.30    3.10
   2  -5  -1 1590.44   86.59
  -2   5   1 1698.83   86.49
   1   5  -1    4.10    2.70
  -1   5   1    6.20    2.30
   0   5  -1 1808.02   94.69
   0   5   1 1788.72   94.49
  -1   5  -1 1284.37   66.79
   1   5   1 1246.28   66.69
   2  -5   1  565.74   30.80
  -2   5  -1  575.24   30.70
   3  -5   1  724.33   37.00
  -3   5  -1  636.04   36.90
  -3   5  -1  699.43   36.80
   4  -5   1   64.99    6.80
  -4   5  -1   57.39    6.10
  -4   5  -1   62.89    5.80
  -4   5  -1   59.89    6.10
   5  -5   1  245.38   15.90
   5   5   1  295.67   16.00
   5   5   1  265.67   15.30
  -5   5  -1  247.78   16.30
  -5   5  -1  259.47   15.60
  -5   5  -1  262.47   15.80
   6  -5   1   56.49    6.20
  -6   5  -1   53.69    6.60
  -6   5  -1   57.69    5.80
   6   5   1   61.39    5.90
   6   5   1   66.49    6.10
   6   5   1   66.59    6.60
  -6   5  -1   40.80    6.30
   7  -5   1  183.98   13.90
   7   5   1  201.88   13.40
   7   5   1  198.38   14.30
  -7   5  -1  203.78   13.30
  -7   5  -1  175.58   16.40
   7   5   1  216.08   13.80
  -7   5  -1  195.98   14.40
   7   6  -1   60.69    6.40
  -7   6   1   59.69    6.50
   6  -6  -1  156.78   11.90
   6   6  -1  162.78   12.20
  -6   6   1  159.18   12.20
  -6   6   1  155.48   11.60
   6   6  -1  163.28   11.00
  -6   6   1  166.08   11.10
   5  -6  -1  263.67   17.60
   5   6  -1  285.77   16.90
  -5   6   1  295.17   17.80
  -5   6   1  311.87   17.30
  -5   6   1  299.67   17.10
   4  -6  -1   77.99    7.50
  -4   6   1   80.19    7.10
  -4   6   1   65.69    7.30
  -4   6   1   70.39    6.50
   3  -6  -1  657.13   36.60
  -3   6   1  697.93   36.40
   2  -6  -1   86.69    7.50
  -2   6   1  108.09    7.00
   1   6  -1  530.35   30.50
  -1   6   1  595.54   30.30
   0   6  -1   63.49    6.20
   0   6   1   71.09    5.80
  -1   6  -1  142.09    9.20
   1   6   1  137.29    8.90
   2  -6   1   70.69    7.10
  -2   6  -1   84.59    6.60
   3  -6   1  751.02   42.80
  -3   6  -1  837.42   42.60
   4  -6   1  246.18   15.80
  -4   6  -1  239.58   15.80
  -4   6  -1  269.77   15.50
  -4   6  -1  286.97   15.50
   5  -6   1   46.10    5.70
  -5   6  -1   38.60    5.80
  -5   6  -1   30.40    5.10
  -5   6  -1   44.00    4.90
   6  -6   1  191.68   14.20
  -6   6  -1  203.48   14.30
   6   6   1  205.58   13.30
  -6   6  -1  220.88   13.40
   6   6   1  215.58   14.10
   6   6   1  219.18   13.80
  -6   6  -1  165.98   14.10
   6  -7  -1    7.20    5.20
  -6   7   1    6.10    5.00
   6   7  -1   13.00    4.20
  -6   7   1   18.80    4.40
  -6   7   1   14.70    4.30
   6   7  -1   19.00    5.00
   5  -7  -1    9.80    5.00
  -5   7   1   14.90    4.00
  -5   7   1    9.90    4.10
  -5   7   1   -0.10    4.50
   4  -7  -1   63.89    6.50
  -4   7   1   60.79    6.10
  -4   7   1   60.99    6.60
   3  -7  -1   34.70    4.90
  -3   7   1   27.10    4.00
  -2   7   1    5.90    2.80
   2   7  -1    6.10    3.20
  -1   7   1   78.89    6.40
   1   7  -1   78.09    7.00
   0   7   1   20.20    3.30
   0   7  -1   17.20    3.70
  -1   7  -1  139.99    9.60
   1   7   1  141.89    9.40
   2   7   1   23.60    3.50
  -2   7  -1   17.40    3.50
   3  -7   1    9.40    4.50
  -3   7  -1    8.30    3.40
   4  -7   1   48.10    6.00
  -4   7  -1   38.30    4.80
  -4   7  -1   32.50    5.20
  -4   7  -1   38.80    4.60
   5  -7   1   18.30    5.20
  -5   7  -1   12.70    5.00
  -5   7  -1   15.90    4.60
  -5   7  -1   17.60    4.50
   6   7   1   13.50    4.20
  -6   7  -1   26.10    5.60
   6   7   1   14.80    5.20
  -6   7  -1    8.80    5.40
  -6   7  -1   15.40    4.70
   6   7   1   23.40    5.10
   4  -8  -1   10.00    4.90
  -4   8   1    5.50    3.50
  -3   8   1   87.29    7.30
   3   8  -1   74.59    8.10
  -2   8   1   30.50    4.10
   2   8  -1   35.90    4.80
   1   8  -1  669.53   36.50
  -1   8   1  669.93   36.10
   0   8   1   41.90    4.40
   0   8  -1   38.80    4.90
   1   8   1  319.67   17.80
  -1   8  -1  294.87   17.80
  -2   8  -1  247.28   14.70
   2   8   1  241.28   14.70
  -3   8  -1   24.10    4.20
   4  -8   1   28.80    5.60
  -4   8  -1   17.40    4.70
  -4   8  -1   20.80    4.40
  -2   9   1  233.88   14.30
   2   9  -1  240.58   15.00
   1   9  -1   33.70    5.00
  -1   9   1   36.30    4.30
   0   9   1   69.99    6.80
   0   9  -1   59.09    5.90
  -1   9  -1    4.60    3.60
   1   9   1    8.50    3.50
  -2   9  -1  250.77   14.80
   2   9   1  235.48   14.90
   9   0  -2  124.29   10.40
   8   0  -2  397.36   21.70
   8   0  -2  359.86   22.90
  -8   0   2  305.57   22.80
   8   0  -2  388.06   21.50
  -8   0   2  366.46   22.10
  -7   0   2    3.90    4.90
  -7   0   2    5.70    4.40
   7   0  -2    5.00    3.90
   7   0  -2    3.60    4.90
   7   0  -2    0.40    4.00
  -6   0   2  562.94   35.00
   6   0  -2  617.64   34.80
   6   0  -2  714.93   35.70
   6   0  -2  679.13   34.90
  -6   0   2  653.83   35.40
   5   0  -2  146.49    9.50
   5   0  -2  156.08   10.30
   5   0  -2  150.68    9.60
  -5   0   2  162.18    9.70
  -5   0   2  157.38   10.20
  -4   0   2  275.77   14.60
   4   0  -2  252.47   14.40
   4   0  -2  257.57   14.90
  -4   0   2  270.87   14.80
   4   0  -2  243.18   14.50
   3   0  -2   57.49    4.80
  -3   0   2   54.29    4.60
  -3   0   2   58.89    4.40
   3   0  -2   52.39    4.10
   3   0  -2   53.69    4.20
  -2   0   2 1625.24   78.49
   2   0  -2 1540.15   78.69
   2   0  -2 1414.96   78.49
  -2   0   2 1407.56   78.59
  -1   0   2  238.28   12.70
  -1   0   2  235.58   12.90
   1   0  -2  237.18   12.80
   1   0  -2  244.58   12.70
  -2   0  -2    8.30    2.00
  -2   0  -2   10.00    1.50
   2   0   2    6.60    1.90
  -2   0  -2    8.50    2.00
   2   0   2    8.60    1.50
   2   0   2    6.70    2.10
  -3   0  -2  740.03   36.30
  -3   0  -2  648.84   36.10
   3   0   2  759.62   36.50
  -3   0  -2  628.54   36.40
   3   0   2  670.83   36.10
   3   0   2  645.44   36.10
  -4   0  -2    1.10    2.80
  -4   0  -2    3.50    2.10
   4   0   2    3.90    2.30
   4   0   2    2.10    2.30
  -4   0  -2    2.20    3.20
   4   0   2    1.10    3.00
   5   0   2  257.67   13.40
   5   0   2  221.98   13.50
  -5   0  -2  198.28   13.90
   5   0   2  239.68   14.20
  -5   0  -2  237.08   14.00
  -6   0  -2   57.39    6.60
   6   0   2   52.09    5.20
   6   0   2   59.29    6.40
   6   0   2   56.19    6.40
  -6   0  -2   59.09    6.00
   7   0   2  412.36   23.50
   7   0   2  410.26   24.70
   7   0   2  384.16   23.70
  -7   0  -2  469.25   24.40
   8   0   2    7.90    4.50
  -8   0  -2   14.50    5.50
   8   0   2    0.60    6.30
   8   0   2   12.30    5.20
  -8   0  -2    0.80    5.70
  -8  -1   2   15.40    5.40
   8  -1  -2   26.90    5.50
  -8  -1   2   26.30    6.70
   8  -1  -2   17.90    4.70
   8  -1  -2   34.10    6.70
   8   1  -2   27.60    6.60
   8   1  -2   36.50    5.60
   8   1  -2   18.60    4.90
  -8   1   2   24.80    6.40
  -8   1   2   21.80    5.80
   7  -1  -2   10.40    5.20
   7  -1  -2   10.00    3.70
  -7  -1   2   13.30    5.40
   7  -1  -2    5.80    4.00
  -7  -1   2    6.70    4.30
   7   1  -2    3.30    4.00
   7   1  -2    5.40    3.90
   7   1  -2    5.30    4.80
  -7   1   2    8.80    4.80
  -7   1   2    8.60    5.00
   6  -1  -2  169.08   11.00
  -6  -1   2  119.49   10.60
   6  -1  -2  153.58    9.70
   6  -1  -2  135.69    9.70
  -6  -1   2  161.88   10.40
  -6   1   2  137.89   10.70
  -6   1   2  151.88   10.10
   6   1  -2  141.99    9.90
   6   1  -2  151.08   10.60
   6   1  -2  132.09    9.80
  -5  -1   2 1026.80   51.29
  -5  -1   2 1009.20   51.49
   5  -1  -2  909.81   51.59
   5  -1  -2  912.01   51.09
   5  -1  -2  951.80   51.19
  -5   1   2  957.80   51.59
   5   1  -2  998.20   51.59
  -5   1   2 1016.20   51.29
   5   1  -2  932.01   51.19
   5   1  -2  921.11   51.09
   4  -1  -2  220.78   12.80
  -4  -1   2  219.68   12.40
  -4  -1   2  225.28   12.70
   4  -1  -2  209.78   12.30
   4  -1  -2  210.68   12.30
   4   1  -2  219.48   12.40
  -4   1   2  199.88   12.80
  -4   1   2  226.88   12.60
   4   1  -2  210.18   12.30
   4   1  -2  229.88   12.80
   3  -1  -2 3268.67  172.48
  -3  -1   2 3343.07  172.48
  -3  -1   2 3265.97  172.58
   3  -1  -2 3318.27  172.68
   3  -1  -2 3270.37  172.48
  -3   1   2 3463.45  172.58
  -3   1   2 3239.88  172.68
   3   1  -2 3241.78  172.48
   3   1  -2 3232.18  172.68
  -2  -1   2 2459.05  121.99
   2  -1  -2 2181.88  121.89
   2  -1  -2 2222.98  121.99
  -2  -1   2 2392.26  121.89
   2  -1  -2 2253.47  121.79
  -2   1   2 2177.88  121.79
   2   1  -2 2469.15  121.99
  -2   1   2 2382.36  121.99
   2   1  -2 2315.17  121.89
  -2   1   2 2421.86  121.89
  -1  -1   2   85.89    5.10
  -1  -1   2   89.19    4.70
   1  -1  -2   81.29    4.90
  -1   1   2   86.09    4.60
  -1   1   2   83.89    4.70
   1   1  -2   73.09    4.70
   1   1  -2   85.39    5.00
  -1   1   2   78.79    4.90
   0   1  -2 2757.12  151.58
   0   1  -2 3038.90  151.58
   1  -1   2 4196.38  215.18
   1   1   2 4198.58  214.98
  -1   1  -2 3943.61  215.18
   2  -1   2  208.28   11.60
  -2  -1  -2  213.28   11.30
   2  -1   2  195.08   11.20
   2  -1   2  205.18   11.30
   2   1   2  203.28   11.10
  -2   1  -2  196.58   11.30
  -2   1  -2  193.68   11.60
   2   1   2  194.08   11.40
   2   1   2  219.08   11.50
  -2   1  -2  224.18   11.50
   3  -1   2 1329.67   68.79
  -3  -1  -2 1324.87   68.49
   3  -1   2 1224.98   68.49
  -3  -1  -2 1326.47   68.59
   3  -1   2 1283.37   68.49
  -3   1  -2 1171.58   68.39
   3   1   2 1297.87   68.69
  -3   1  -2 1419.96   68.59
   3   1   2 1320.77   68.39
   3   1   2 1394.16   68.59
  -3   1  -2 1224.18   68.79
   4  -1   2 2145.09  117.59
  -4  -1  -2 2375.46  117.39
   4  -1   2 2200.98  117.19
   4  -1   2 2166.48  117.19
   4   1   2 2258.17  117.59
   4   1   2 2168.28  117.19
  -4   1  -2 2446.46  117.39
   4   1   2 2182.18  117.19
  -4   1  -2 2297.57  117.59
  -4   1  -2 2083.99  117.19
   5  -1   2   28.40    3.80
   5  -1   2   35.40    3.80
  -5  -1  -2   16.60    4.20
   5  -1   2   28.60    4.70
  -5  -1  -2   38.20    4.20
   5   1   2   21.40    3.60
  -5   1  -2   23.50    4.30
  -5   1  -2   27.70    4.80
  -5   1  -2   36.70    3.80
   5   1   2   30.70    4.60
   5   1   2   31.20    3.70
   6  -1   2  336.27   18.40
   6  -1   2  314.27   19.30
   6  -1   2  325.17   18.20
  -6  -1  -2  324.07   18.70
  -6  -1  -2  295.27   18.70
   6   1   2  328.77   18.30
   6   1   2  330.57   18.40
   6   1   2  316.07   19.30
  -6   1  -2  272.57   19.00
  -6   1  -2  323.87   18.40
  -6   1  -2  350.86   19.20
  -7  -1  -2   35.40    6.20
   7  -1   2   49.60    5.40
   7  -1   2   58.39    7.10
  -7  -1  -2   51.29    5.80
   7  -1   2   53.29    5.80
   7   1   2   60.29    7.10
   7   1   2   49.99    5.70
  -7   1  -2   52.49    6.50
   7   1   2   59.09    5.90
  -8  -1  -2   -0.60    5.40
   8  -1   2   -0.90    4.20
  -8  -1  -2   -0.20    4.60
   8  -1   2    7.60    6.00
   8  -1   2    4.70    5.30
  -8   1  -2    2.60    5.10
   8   1   2   -6.00    4.80
  -8   1  -2    1.90    5.90
   8   1   2   -0.10    4.30
   8   1   2   -0.10    5.90
   8  -2  -2    6.10    5.90
  -8  -2   2   -1.20    4.30
   8  -2  -2    0.80    4.10
  -8  -2   2    1.10    5.10
   8  -2  -2   -1.30    4.70
  -8   2   2    3.50    5.30
   8   2  -2   13.50    5.80
  -8   2   2    2.50    6.20
   8   2  -2    1.30    5.40
   8   2  -2    4.30    4.40
   7  -2  -2   44.00    5.30
  -7  -2   2   36.30    5.30
   7  -2  -2   38.00    4.60
   7  -2  -2   41.70    6.50
  -7   2   2   39.30    6.20
   7   2  -2   41.70    5.50
   7   2  -2   38.50    6.20
   7   2  -2   43.30    5.40
  -7   2   2   31.50    6.00
   6  -2  -2   -0.70    3.00
   6  -2  -2    2.10    4.20
   6  -2  -2   -1.00    3.50
  -6  -2   2    3.80    3.40
  -6  -2   2    1.00    4.50
   6   2  -2   -0.10    4.00
   6   2  -2    1.00    3.20
  -6   2   2   -1.50    4.10
   6   2  -2    3.30    3.60
  -6   2   2   -3.40    3.60
   5  -2  -2   27.50    4.60
  -5  -2   2   41.00    4.20
   5  -2  -2   37.90    3.80
   5  -2  -2   37.90    4.00
   5   2  -2   38.60    4.80
  -5   2   2   29.80    4.30
  -5   2   2   24.70    4.50
   5   2  -2   31.90    3.90
   5   2  -2   42.00    4.10
   4  -2  -2  579.34   29.10
   4  -2  -2  523.15   29.40
   4  -2  -2  536.75   29.10
  -4  -2   2  549.05   29.20
   4   2  -2  525.55   29.10
  -4   2   2  512.25   29.50
   4   2  -2  554.64   29.40
  -4   2   2  518.75   29.10
  -4   2   2  583.04   29.30
   3  -2  -2  142.79    8.00
  -3  -2   2  137.69    8.20
   3  -2  -2  127.09    8.40
   3  -2  -2  148.59    8.10
  -3   2   2  135.79    8.00
  -3   2   2  137.69    8.50
   3   2  -2  142.29    8.40
   3   2  -2  128.69    8.00
  -3   2   2  132.09    8.20
   2  -2  -2  170.68    9.20
   2   2  -2  143.99    9.10
  -2   2   2  163.38    9.40
  -2   2   2  165.78    9.10
   2   2  -2  164.68    9.30
  -2   2   2  176.78    9.10
   1  -2  -2  126.29    6.70
  -1   2   2  114.09    6.60
   0   2  -2  722.63   38.10
   1  -2   2  776.22   39.80
  -1   2  -2  697.33   39.80
  -1   2  -2  786.52   39.80
   2  -2   2  254.27   14.50
   2  -2   2  249.18   14.20
   2  -2   2  263.87   14.70
  -2   2  -2  266.17   14.80
  -2   2  -2  294.77   14.50
  -2   2  -2  259.87   14.40
   3  -2   2    0.70    1.80
   3  -2   2    1.90    2.50
   3  -2   2    2.40    2.20
   3   2   2   -4.60    2.40
  -3   2  -2    1.40    2.10
  -3   2  -2   -1.50    2.60
  -3   2  -2    0.10    2.30
   3   2   2    1.50    1.80
   3   2   2    0.80    2.20
   4  -2   2   15.40    3.00
   4  -2   2   14.60    3.50
   4  -2   2   12.70    2.50
  -4   2  -2   10.90    3.30
  -4   2  -2    8.70    3.40
  -4   2  -2   14.90    2.70
   4   2   2   14.30    2.60
   4   2   2    5.60    2.80
   4   2   2   10.90    3.20
   5  -2   2  267.37   15.40
   5  -2   2  260.27   16.10
  -5  -2  -2  293.27   15.40
   5  -2   2  262.67   15.20
  -5   2  -2  244.68   16.00
   5   2   2  263.87   16.00
  -5   2  -2  252.77   15.40
   5   2   2  278.97   15.30
   5   2   2  272.57   15.40
  -5   2  -2  279.67   16.10
   6  -2   2   36.80    5.80
   6  -2   2   38.50    4.80
   6  -2   2   44.00    4.50
  -6  -2  -2   51.79    5.00
  -6   2  -2   41.10    5.90
  -6   2  -2   32.90    4.60
   6   2   2   44.80    4.80
   6   2   2   33.50    4.50
  -6   2  -2   35.70    5.60
   6   2   2   38.40    5.70
  -7  -2  -2   -6.90    3.80
   7  -2   2   -0.40    5.20
   7  -2   2    0.80    3.70
  -7  -2  -2   -0.50    5.20
   7  -2   2    5.90    4.60
  -7   2  -2    0.50    4.00
   7   2   2    4.00    4.40
  -7   2  -2    5.20    6.30
   7   2   2   -2.80    5.20
  -7   2  -2    0.80    4.90
   7   2   2   -6.20    3.80
   8  -2   2    4.30    7.80
  -8  -2  -2   11.50    4.80
   8  -2   2    3.70    4.30
   8  -2   2   13.60    6.50
  -8   2  -2   28.60    9.90
  -8   2  -2   12.90    5.80
   8   2   2   11.00    6.30
   8   2   2   12.00    5.30
   8   2   2   11.10    4.70
   8  -3  -2  100.29   11.30
   8  -3  -2   80.19   11.10
   8  -3  -2   78.59    8.00
   8   3  -2   97.29    9.00
  -8   3   2   82.19    8.70
   7  -3  -2  423.16   24.10
   7  -3  -2  396.56   23.40
   7  -3  -2  402.16   22.70
   7   3  -2  400.06   24.00
   7   3  -2  414.16   23.30
   7   3  -2  408.96   23.20
  -7   3   2  407.86   24.20
   6  -3  -2    4.40    4.20
   6  -3  -2    1.50    3.80
   6  -3  -2    0.80    3.00
   6   3  -2    0.70    3.40
   6   3  -2    5.00    3.70
  -6   3   2   -1.40    3.70
  -6   3   2   -0.20    4.10
   6   3  -2    0.40    4.30
   5  -3  -2  485.85   25.80
   5  -3  -2  455.15   26.00
   5  -3  -2  464.35   25.50
   5   3  -2  451.95   26.20
  -5   3   2  462.15   25.70
  -5   3   2  520.05   26.00
   5   3  -2  459.65   25.60
  -5   3   2  462.35   26.30
   4  -3  -2   10.60    2.80
  -4   3   2    4.90    2.60
   4   3  -2    1.00    2.40
   4   3  -2    8.80    2.90
  -4   3   2    3.80    2.40
  -4   3   2    3.70    3.10
   3  -3  -2 1244.28   67.49
   3   3  -2 1267.07   67.49
  -3   3   2 1365.46   67.59
  -3   3   2 1274.27   67.49
  -3   3   2 1262.67   67.79
   2  -3  -2   25.50    2.60
  -2   3   2   26.20    2.50
   1  -3  -2 4408.46  230.58
   0   3  -2 2615.74  137.09
   1  -3   2 1608.64   86.89
  -1   3  -2 1696.33   86.79
   2  -3   2 2990.30  162.88
  -2   3  -2 3062.79  162.98
  -2   3  -2 3116.99  162.88
  -2   3  -2 3263.07  162.78
   3  -3   2   14.90    2.70
  -3   3  -2   10.80    2.50
  -3   3  -2   19.90    2.80
  -3   3  -2    8.90    3.00
   3   3   2   10.60    2.60
   4  -3   2  674.23   35.40
   4  -3   2  654.03   35.70
   4  -3   2  681.33   35.90
   4   3   2  678.73   35.80
  -4   3  -2  632.74   36.10
  -4   3  -2  704.83   35.80
  -4   3  -2  617.54   35.60
   4   3   2  676.23   35.50
   4   3   2  663.93   35.60
   5  -3   2   -0.40    3.90
   5  -3   2    0.00    2.70
   5  -3   2    6.70    3.60
   5   3   2   -5.00    2.90
  -5   3  -2   -3.70    4.00
   5   3   2    1.90    3.10
   5   3   2   -3.00    3.60
  -5   3  -2    4.00    3.10
  -5   3  -2    0.00    4.00
   6  -3   2  343.77   18.90
   6  -3   2  317.87   19.40
   6  -3   2  334.47   20.00
   6   3   2  337.77   19.20
  -6   3  -2  343.17   19.30
  -6   3  -2  312.87   20.10
   6   3   2  328.87   19.90
   6   3   2  339.87   19.30
  -6   3  -2  351.16   20.10
   7  -3   2    5.60    4.80
   7  -3   2   -2.20    5.40
   7  -3   2   -0.40    3.50
   7   3   2   -1.90    5.10
  -7   3  -2    0.30    4.20
  -7   3  -2    0.70    6.00
   7   3   2   -1.50    4.50
   7   3   2   -3.10    4.00
  -7   3  -2    4.60    5.00
   8  -3   2  165.18   11.60
   8  -3   2  158.18   14.20
   8   3   2  186.28   12.60
  -8   3  -2  167.48   13.60
   8  -4  -2   76.89    8.00
  -8   4   2   47.40    7.40
   8   4  -2   57.99    6.80
   7  -4  -2   71.19    7.00
   7   4  -2   69.49    7.40
   7   4  -2   75.29    7.10
  -7   4   2   64.29    7.40
   7   4  -2   69.39    7.40
  -7   4   2   59.59    6.50
   6  -4  -2  338.37   19.50
  -6   4   2  317.37   19.90
   6   4  -2  322.87   19.80
  -6   4   2  358.56   19.10
   6   4  -2  311.77   19.10
  -6   4   2  341.37   19.40
   5  -4  -2    7.40    3.80
  -5   4   2    2.10    2.90
   5   4  -2    2.40    2.90
   5   4  -2    2.90    3.60
  -5   4   2   -2.60    3.40
  -5   4   2    1.60    3.60
   4  -4  -2 2086.99  111.79
  -4   4   2 2176.68  111.89
  -4   4   2 2070.39  112.09
   4   4  -2 1968.90  111.69
  -4   4   2 2118.39  111.79
   4   4  -2 2336.57  111.99
   3  -4  -2  637.14   35.70
  -3   4   2  674.33   35.60
  -3   4   2  698.43   35.60
  -3   4   2  663.83   35.80
   2  -4  -2 1136.19   59.59
  -2   4   2 1122.89   59.49
   1  -4  -2 1874.71   95.49
  -1   4   2 1763.42   95.39
   0   4  -2  848.22   42.50
   0   4   2  753.52   42.20
   1  -4   2  603.74   33.30
  -1   4  -2  638.44   33.20
   2  -4   2 1841.02   92.79
  -2   4  -2 1681.63   92.59
   3  -4   2 1181.68   62.09
  -3   4  -2 1116.79   61.99
  -3   4  -2 1218.08   62.19
   4  -4   2  307.97   17.10
  -4   4  -2  276.27   17.30
  -4   4  -2  298.07   17.00
   4   4   2  270.77   16.80
   4   4   2  326.87   17.10
  -4   4  -2  303.17   16.90
   5  -4   2 1166.38   64.29
  -5   4  -2 1183.98   64.79
  -5   4  -2 1219.88   64.49
   5   4   2 1181.28   64.19
  -5   4  -2 1192.48   64.29
   5   4   2 1206.98   64.19
   5   4   2 1321.17   64.59
   6  -4   2    3.00    4.30
  -6   4  -2   -6.70    4.80
   6   4   2   -4.40    3.50
   6   4   2    9.00    4.60
   6   4   2   -6.80    3.90
  -6   4  -2    5.10    3.70
  -6   4  -2   -4.80    4.40
   7  -4   2   88.39   10.60
   7  -4   2  113.89    8.10
   7  -4   2   99.69   10.10
   7   4   2  128.49    9.70
  -7   4  -2  110.79    9.20
  -7   4  -2   89.19    9.50
  -7   4  -2  111.89   10.50
   7   4   2  100.59    9.20
   7   4   2  100.99   10.30
   8  -4   2   35.00    6.90
  -8   4  -2   18.00    6.60
  -8   4  -2   20.30    5.30
   8   4   2   17.40    5.30
   7  -5  -2    9.00    5.20
  -7   5   2   16.40    5.60
   7   5  -2   24.90    5.60
   7   5  -2   18.50    4.70
  -7   5   2   20.50    4.70
  -7   5   2   12.20    5.20
   6  -5  -2   58.39    6.10
  -6   5   2   57.89    5.90
   6   5  -2   53.19    5.60
   6   5  -2   54.19    6.40
  -6   5   2   65.29    6.80
  -6   5   2   41.40    6.30
   5  -5  -2   11.50    4.00
  -5   5   2   12.30    4.30
   5   5  -2   15.30    4.20
  -5   5   2   14.90    3.50
   5   5  -2    9.10    3.20
  -5   5   2   12.70    3.90
   4  -5  -2   53.99    6.10
  -4   5   2   46.90    5.10
  -4   5   2   48.10    5.50
  -4   5   2   53.79    5.60
   3  -5  -2    8.60    3.10
  -3   5   2    5.80    2.60
   2  -5  -2    6.10    2.60
  -2   5   2    9.10    2.30
   1   5  -2  316.27   17.90
  -1   5   2  323.37   17.40
   0   5  -2  443.16   24.20
  -1   5  -2  271.67   15.00
   1   5   2  255.87   14.60
   2  -5   2  207.68   12.20
  -2   5  -2  198.08   12.00
   3  -5   2    7.60    3.30
  -3   5  -2    2.40    3.20
  -3   5  -2    2.90    2.70
  -3   5  -2    8.70    2.90
   4  -5   2    0.30    3.50
  -4   5  -2   -0.30    3.70
  -4   5  -2   -1.40    3.30
  -4   5  -2   -0.20    3.30
   5  -5   2   58.49    6.00
   5   5   2   68.59    6.10
  -5   5  -2   70.49    7.90
   5   5   2   63.09    5.60
  -5   5  -2   66.19    6.80
  -5   5  -2   58.39    6.40
   5   5   2   58.79    6.20
   6  -5   2    1.40    4.60
  -6   5  -2   -2.60    4.60
   6   5   2   -3.10    3.80
  -6   5  -2   -1.30    3.90
  -6   5  -2    7.70    5.20
   6   5   2   -1.80    4.30
   6   5   2   -3.30    4.60
  -7   5  -2   15.00    5.70
  -7   5  -2   15.90    4.80
   7   5   2   13.80    5.80
   7   5   2   21.90    5.00
   6  -6  -2   99.99    9.70
  -6   6   2   99.19    9.90
  -6   6   2   92.69    9.10
   6   6  -2  109.99    9.70
   6   6  -2  106.89    8.60
  -6   6   2  103.09    8.50
   5  -6  -2   10.20    4.30
  -5   6   2   -3.70    3.70
  -5   6   2    5.20    3.40
   5   6  -2    3.10    4.10
  -5   6   2   10.40    4.60
   5   6  -2    1.00    3.40
   4  -6  -2  164.68   11.50
  -4   6   2  189.68   11.10
  -4   6   2  172.58   10.90
  -4   6   2  170.58   11.60
   3  -6  -2   24.80    4.00
  -3   6   2   22.00    3.40
   2  -6  -2  535.45   29.90
   2   6  -2  545.85   30.20
  -2   6   2  576.04   29.70
  -1   6   2   98.19    6.40
   1   6  -2   77.39    7.10
   0   6  -2  702.53   37.40
   0   6   2  686.63   37.00
  -1   6  -2  703.73   39.50
   1   6   2  767.42   39.30
   2  -6   2   58.69    5.60
  -2   6  -2   49.90    5.80
   3  -6   2  323.97   19.10
  -3   6  -2  335.17   18.70
   4  -6   2    6.90    4.30
  -4   6  -2    1.40    4.00
  -4   6  -2    6.70    3.80
  -4   6  -2    3.00    3.60
   5  -6   2  118.69   10.20
  -5   6  -2  122.39    9.30
  -5   6  -2  117.19   10.10
  -5   6  -2  106.19   10.00
   6  -6   2    0.90    5.00
   6   6   2    8.00    5.10
   6   6   2    9.80    4.80
  -6   6  -2    8.50    4.30
  -6   6  -2    1.50    5.30
  -6   6  -2    2.20    5.10
   6   6   2    6.30    4.20
   6  -7  -2   18.80    5.50
   6   7  -2   25.30    4.50
  -6   7   2   25.70    5.70
  -6   7   2   18.30    4.30
   6   7  -2   29.40    5.30
  -6   7   2   32.50    4.80
   5  -7  -2  291.87   19.90
  -5   7   2  330.07   19.30
  -5   7   2  353.06   20.00
  -5   7   2  343.97   19.10
   4  -7  -2   11.40    4.50
  -4   7   2   11.90    4.20
  -4   7   2   13.40    3.70
  -4   7   2   15.10    3.60
   3  -7  -2  449.95   25.70
  -3   7   2  469.75   25.20
   2   7  -2  208.28   13.70
  -2   7   2  233.28   13.00
   1   7  -2  211.78   13.40
  -1   7   2  221.38   12.60
   0   7  -2  129.79    9.60
   0   7   2  130.49    8.50
  -1   7  -2  149.19   10.10
   1   7   2  149.49    9.50
  -2   7  -2  222.88   13.40
   2   7   2  220.58   13.10
   3  -7   2  144.69   11.40
  -3   7  -2  161.78   10.40
   4  -7   2  356.06   21.70
  -4   7  -2  367.16   21.30
  -4   7  -2  370.96   21.20
  -4   7  -2  366.86   21.00
   5  -7   2    6.20    5.20
  -5   7  -2   -0.50    4.70
  -5   7  -2    4.70    4.20
  -5   7  -2    2.60    4.80
   6   7   2  171.88   11.90
  -6   7  -2  164.28   12.70
   6   7   2  194.18   13.00
  -6   7  -2  184.38   15.30
   4  -8  -2   64.29    6.40
  -4   8   2   56.79    6.60
   3   8  -2    4.10    4.10
  -3   8   2    5.00    3.10
   2   8  -2   94.49    8.90
  -2   8   2  104.89    7.70
   1   8  -2   91.39    8.30
   0   8  -2  185.78   12.40
   1   8   2  191.38   12.00
  -1   8  -2  195.78   12.70
   2   8   2   43.10    4.40
  -2   8  -2   35.10    4.70
  -3   8  -2   57.39    5.70
   3   8   2   56.99    6.20
   4  -8   2   -3.30    5.00
  -4   8  -2   -0.50    4.10
  -4   8  -2   -6.60    4.00
   2   9  -2    7.40    4.30
  -2   9   2    4.10    3.30
   1   9  -2   16.40    4.50
  -1   9   2   23.60    3.70
   0   9  -2    3.10    3.80
  -1   9  -2    3.10    3.50
   2   9   2    5.30    3.60
  -2   9  -2    9.80    4.00
   8   0  -3    8.80    5.10
  -8   0   3    7.20    6.20
  -8   0   3   -1.10    5.40
   8   0  -3   -5.70    4.30
   8   0  -3   -3.90    6.20
   7   0  -3    1.30    3.60
   7   0  -3   -1.20    4.90
   7   0  -3   -2.80    4.10
  -7   0   3    4.30    4.70
  -7   0   3   -3.30    4.40
  -6   0   3   -2.00    3.80
   6   0  -3    1.30    4.20
  -6   0   3   -2.90    3.30
   6   0  -3    5.00    3.30
   6   0  -3    3.20    3.20
   5   0  -3   -4.50    3.30
   5   0  -3   -2.70    2.70
   5   0  -3   -6.50    2.60
  -5   0   3   -3.70    2.80
  -5   0   3   -3.90    3.20
   4   0  -3   -0.50    2.10
  -4   0   3   -2.50    2.30
  -4   0   3    1.70    2.60
   4   0  -3    0.60    2.20
   4   0  -3   -2.70    2.60
   3   0  -3    0.30    2.20
   3   0  -3    0.00    1.70
  -3   0   3    1.80    2.00
  -3   0   3   -1.70    2.20
   3   0  -3   -0.50    1.70
   2   0  -3    1.10    1.80
  -2   0   3    0.60    1.50
  -2   0   3   -0.50    1.70
   2   0  -3    0.20    1.40
  -1   0   3   -0.60    1.60
  -1   0   3    0.30    1.20
   1   0  -3    1.00    1.60
   1   0  -3    1.00    1.20
   0   0  -3   -0.50    1.50
   0   0  -3    0.50    0.90
   0   0   3    1.50    1.60
   0   0   3    0.50    1.70
   0   0  -3   -1.30    1.70
  -1   0  -3    1.80    1.20
  -1   0  -3    2.70    1.80
   1   0   3    2.80    1.30
   1   0   3    2.40    1.90
   1   0   3    2.20    1.80
  -1   0  -3    3.40    1.90
  -2   0  -3    0.70    2.00
   2   0   3    0.70    1.40
   2   0   3   -0.70    2.10
  -2   0  -3    0.50    1.40
  -2   0  -3   -0.80    2.00
   2   0   3   -2.70    2.00
   3   0   3   -0.80    1.90
  -3   0  -3   -1.80    2.40
  -3   0  -3   -2.90    1.70
   3   0   3   -1.50    2.20
  -3   0  -3    0.00    2.70
   3   0   3   -0.60    2.50
  -4   0  -3   -2.00    2.80
   4   0   3   -1.90    2.40
  -4   0  -3   -0.20    2.20
   4   0   3   -2.10    2.80
   4   0   3    0.00    2.30
  -4   0  -3   -3.60    3.00
  -5   0  -3    0.20    2.80
   5   0   3    0.80    2.70
  -5   0  -3    1.10    3.50
  -5   0  -3    1.50    3.70
   5   0   3   -3.70    3.50
   5   0   3    0.00    3.00
   6   0   3    0.60    3.60
   6   0   3   -2.50    3.30
  -6   0  -3   -2.50    3.90
   6   0   3   -0.80    4.40
  -6   0  -3   -7.80    4.40
   7   0   3   -1.40    5.60
  -7   0  -3   -2.20    4.60
   7   0   3   -0.20    4.00
  -7   0  -3   10.30    5.60
   7   0   3    9.80    4.50
   8   0   3    0.20    4.20
  -8   0  -3    0.00    5.60
   8   0   3   -2.50    5.00
   8   0   3  -12.70    5.80
  -8   0  -3   -1.20    5.20
   8  -1  -3  189.08   14.10
   8  -1  -3  179.18   11.80
   8  -1  -3  159.78   12.50
  -8  -1   3  159.78   12.60
  -8   1   3  182.88   13.20
   8   1  -3  182.38   13.80
   8   1  -3  161.48   12.00
   8   1  -3  177.78   12.90
   7  -1  -3    1.40    5.00
  -7  -1   3    0.00    4.20
  -7  -1   3   -0.70    5.00
   7  -1  -3   -1.50    4.00
   7  -1  -3    1.50    3.70
  -7   1   3    0.90    4.50
   7   1  -3    1.60    3.90
   7   1  -3    2.30    4.90
  -7   1   3   -1.00    4.60
   7   1  -3    2.80    4.10
   6  -1  -3  584.14   34.00
   6  -1  -3  634.04   33.40
  -6  -1   3  617.44   33.80
  -6  -1   3  574.54   33.60
   6  -1  -3  609.64   33.40
   6   1  -3  587.64   34.00
  -6   1   3  643.74   33.70
  -6   1   3  673.93   34.10
   6   1  -3  601.84   33.40
   6   1  -3  635.34   33.50
   5  -1  -3  196.18   11.40
  -5  -1   3  190.78   11.90
   5  -1  -3  187.98   11.40
   5  -1  -3  195.98   12.10
  -5  -1   3  202.98   11.50
  -5   1   3  184.98   12.00
   5   1  -3  172.38   12.00
  -5   1   3  191.88   11.70
   5   1  -3  189.38   11.40
   5   1  -3  185.38   11.40
   4  -1  -3 1996.30  105.89
   4  -1  -3 2036.60  105.59
   4  -1  -3 1943.21  105.49
  -4  -1   3 2083.49  105.79
  -4  -1   3 2075.69  105.59
   4   1  -3 2013.30  105.89
  -4   1   3 1885.51  105.89
   4   1  -3 2041.90  105.59
  -4   1   3 2008.20  105.69
  -3  -1   3  626.64   31.30
   3  -1  -3  556.34   31.30
   3  -1  -3  594.94   31.50
   3  -1  -3  584.04   31.20
  -3  -1   3  566.44   31.50
   3   1  -3  553.74   31.50
   3   1  -3  646.54   31.30
  -3   1   3  602.64   31.30
  -3   1   3  559.94   31.60
  -2  -1   3  728.63   38.70
  -2  -1   3  711.43   38.60
   2  -1  -3  715.73   38.50
   2  -1  -3  726.73   38.60
   2  -1  -3  714.13   38.70
   2   1  -3  768.72   38.80
  -2   1   3  735.63   38.60
  -2   1   3  745.63   38.80
   2   1  -3  738.63   38.60
   1  -1  -3 2526.35  127.99
  -1  -1   3 2225.48  127.89
  -1  -1   3 2331.17  127.99
   1  -1  -3 2534.35  128.09
  -1   1   3 2417.46  127.99
   1   1  -3 2580.44  127.99
   1   1  -3 2494.25  127.89
   0   1   3  562.14   28.20
   0   1   3  518.85   28.00
   0   1  -3  484.95   28.20
   0   1  -3  552.74   28.10
   0   1  -3  540.25   28.10
  -1  -1  -3 1656.43   89.39
   1  -1   3 1740.23   89.59
   1  -1   3 1649.73   89.79
   1  -1   3 1804.22   89.59
  -1   1  -3 1820.02   89.69
   1   1   3 1825.72   89.69
   1   1   3 1630.54   89.59
  -1   1  -3 1654.83   89.79
  -1   1  -3 1605.74   89.59
   2  -1   3   64.59    4.70
  -2  -1  -3   71.09    4.80
   2  -1   3   70.49    4.70
  -2  -1  -3   69.19    5.00
  -2  -1  -3   64.89    4.40
   2  -1   3   73.89    5.30
   2   1   3   68.99    5.00
  -2   1  -3   65.39    5.40
  -2   1  -3   69.59    4.60
   2   1   3   75.29    5.10
  -2   1  -3   73.09    5.10
   2   1   3   67.99    4.40
  -3  -1  -3 1007.20   56.79
   3  -1   3 1053.99   56.69
  -3  -1  -3 1060.49   56.79
   3  -1   3 1056.39   56.69
   3  -1   3 1147.49   57.09
  -3   1  -3  995.40   56.69
   3   1   3 1109.09   56.59
   3   1   3 1067.59   56.99
  -3   1  -3 1126.79   56.89
   3   1   3 1155.08   56.79
  -3   1  -3 1050.99   56.99
   4  -1   3  138.49    9.10
   4  -1   3  156.68    9.20
  -4  -1  -3  146.99    9.60
   4  -1   3  153.88   10.00
  -4  -1  -3  138.09    9.50
  -4   1  -3  159.38   10.00
   4   1   3  141.79    9.40
   4   1   3  144.09    9.90
  -4   1  -3  146.09   10.00
   4   1   3  166.98    9.10
  -4   1  -3  165.88    9.20
  -5  -1  -3  711.53   36.90
   5  -1   3  691.03   36.60
  -5  -1  -3  606.44   36.60
   5  -1   3  732.43   37.30
   5  -1   3  655.43   36.60
   5   1   3  659.73   36.60
  -5   1  -3  721.33   37.00
  -5   1  -3  677.63   36.60
   5   1   3  661.03   36.50
  -5   1  -3  651.73   37.10
   5   1   3  735.33   37.20
  -6  -1  -3  134.09    9.40
   6  -1   3  124.49   10.20
   6  -1   3  108.69    8.90
   6  -1   3  119.29    9.20
   6   1   3  128.09    8.90
   6   1   3  110.89   10.10
  -6   1  -3   95.49   10.30
   6   1   3  121.29    8.80
  -6   1  -3  120.29   10.00
  -6   1  -3  144.39    9.10
   7  -1   3  113.59   10.90
   7  -1   3  130.79   10.00
   7  -1   3  115.79    9.10
  -7  -1  -3  114.29    9.80
   7   1   3  116.19    9.60
   7   1   3  123.49    9.40
   7   1   3  101.49   10.90
  -7   1  -3  129.99   10.60
   8  -1   3   58.29    6.80
   8  -1   3   59.99    7.70
  -8  -1  -3   40.70    6.20
   8  -1   3   37.40    5.40
   8   1   3   56.79    8.00
  -8   1  -3   53.79    7.10
   8   1   3   45.30    6.50
   8   1   3   47.80    5.90
  -8   1  -3   26.90    7.00
   8  -2  -3    2.60    5.00
   8  -2  -3   15.90    6.40
  -8  -2   3   11.90    4.90
  -8  -2   3    8.30    5.40
   8  -2  -3    6.50    4.10
  -8   2   3    5.80    5.50
   8   2  -3   11.70    4.80
   7  -2  -3  465.55   27.90
   7  -2  -3  489.05   26.90
  -7  -2   3  495.15   27.20
   7  -2  -3  505.65   27.10
   7   2  -3  507.05   27.90
  -7   2   3  414.06   27.20
  -7   2   3  502.55   27.90
   7   2  -3  489.35   27.00
   7   2  -3  494.25   27.20
   6  -2  -3  158.58   11.40
  -6  -2   3  169.48   10.70
   6  -2  -3  165.38   10.20
   6  -2  -3  153.98   10.50
  -6  -2   3  132.69   11.20
   6   2  -3  155.98   10.50
   6   2  -3  162.28   11.30
  -6   2   3  157.58   10.80
  -6   2   3  154.68   11.30
   6   2  -3  159.48   10.50
   5  -2  -3 1498.45   80.59
  -5  -2   3 1424.76   80.59
   5  -2  -3 1581.34   80.59
   5  -2  -3 1542.05   80.99
  -5  -2   3 1565.84   80.79
   5   2  -3 1498.65   80.99
  -5   2   3 1570.84   80.79
  -5   2   3 1664.33   81.19
   5   2  -3 1406.16   80.59
   4  -2  -3  172.68    9.80
  -4  -2   3  166.98    9.90
  -4  -2   3  180.18   10.10
   4  -2  -3  164.88   10.50
   4  -2  -3  157.08    9.90
  -4   2   3  172.28   10.10
  -4   2   3  157.28   10.50
   4   2  -3  156.68    9.90
   4   2  -3  179.78   10.40
   3  -2  -3 1975.30  104.49
   3  -2  -3 1968.60  104.69
  -3  -2   3 1901.91  104.39
   3  -2  -3 2075.79  104.49
  -3   2   3 1989.00  104.79
  -3   2   3 1967.10  104.59
   3   2  -3 1952.20  104.49
  -3   2   3 1952.50  104.49
   3   2  -3 2145.29  104.69
   2  -2  -3  862.01   48.00
  -2   2   3  903.51   48.00
   2   2  -3  993.10   48.30
   2   2  -3  849.91   48.10
  -2   2   3  946.11   48.10
  -2   2   3  930.41   48.30
   0   2  -3 3055.69  159.98
   1  -2   3  507.15   28.70
  -1   2  -3  503.75   28.70
  -1   2  -3  594.34   28.70
  -1   2  -3  552.94   28.90
   2  -2   3 1689.43   83.39
   2  -2   3 1624.64   82.99
   2  -2   3 1547.75   83.19
  -2   2  -3 1720.23   83.19
   2   2   3 1530.55   82.99
   2   2   3 1545.05   83.19
  -2   2  -3 1427.56   83.19
   3  -2   3  167.08    9.90
   3  -2   3  161.48    9.20
   3  -2   3  166.58    9.40
   3   2   3  163.18    9.10
  -3   2  -3  171.88    9.80
  -3   2  -3  149.59    9.40
  -3   2  -3  160.68   10.00
   3   2   3  138.19    9.50
   3   2   3  149.69    9.60
   4  -2   3 1018.90   55.89
   4  -2   3 1054.29   56.29
   4  -2   3 1032.70   55.79
   4   2   3 1047.70   56.19
  -4   2  -3 1112.49   56.19
   4   2   3 1055.29   55.99
   4   2   3 1070.59   55.79
  -4   2  -3 1050.49   55.89
   5  -2   3   49.00    5.60
   5  -2   3   49.70    5.20
  -5  -2  -3   49.50    5.50
   5  -2   3   53.19    6.10
  -5   2  -3   56.29    5.70
   5   2   3   47.70    4.60
   5   2   3   55.09    5.50
  -5   2  -3   51.69    5.90
  -5   2  -3   55.09    5.50
   5   2   3   51.99    5.60
   6  -2   3  274.37   17.20
   6  -2   3  260.57   16.00
  -6  -2  -3  266.97   16.20
   6  -2   3  284.07   16.40
  -6   2  -3  301.17   16.30
   6   2   3  298.97   16.20
   6   2   3  276.97   17.30
  -6   2  -3  235.28   17.20
  -6   2  -3  294.37   17.10
   6   2   3  253.87   16.20
   7  -2   3  128.69   11.60
   7  -2   3  130.49   10.50
  -7  -2  -3  135.09    9.90
   7  -2   3  127.89    9.50
   7   2   3  119.79   10.20
  -7   2  -3  131.39   10.00
  -7   2  -3  128.99   11.00
  -7   2  -3  132.09   11.20
   7   2   3  127.89   11.40
   7   2   3  124.09   10.00
   8  -2   3  116.19    9.40
   8  -2   3  106.39   10.20
  -8  -2  -3  108.29    9.50
   8   2   3  113.99   10.20
  -8   2  -3  101.79   11.10
   8   2   3  100.99    9.90
   8  -3  -3   -2.30    3.90
   8  -3  -3    3.00    6.00
   8  -3  -3    1.80    6.10
   8   3  -3   -0.90    4.40
  -8   3   3   -3.80    5.20
   7  -3  -3   -2.60    5.40
   7  -3  -3    6.90    4.60
   7  -3  -3    2.40    3.70
  -7   3   3    1.30    4.50
   7   3  -3    4.80    4.70
   7   3  -3    1.30    4.10
   7   3  -3    0.30    4.90
  -7   3   3   -6.80    5.00
   6  -3  -3  139.99   11.20
   6  -3  -3  160.38    9.80
   6  -3  -3  152.38   10.50
   6   3  -3  138.39   10.20
   6   3  -3  158.38   11.20
  -6   3   3  156.38   10.80
  -6   3   3  148.89   11.20
   5  -3  -3  177.68   11.00
   5  -3  -3  168.68   11.30
   5  -3  -3  184.38   10.50
  -5   3   3  174.78   11.20
   5   3  -3  163.58   10.60
  -5   3   3  174.58   10.70
   5   3  -3  175.18   11.40
  -5   3   3  169.48   11.60
   4  -3  -3   80.89    6.40
   4  -3  -3   88.59    6.10
  -4   3   3   66.79    6.60
   4   3  -3   77.19    6.50
  -4   3   3   76.19    6.10
   4   3  -3   82.69    5.90
  -4   3   3   79.19    5.90
   3  -3  -3  146.99    8.50
  -3   3   3  139.79    8.80
  -3   3   3  150.28    8.40
   3   3  -3  139.59    8.70
   3   3  -3  125.79    8.20
  -3   3   3  138.39    8.30
  -2   3   3  315.57   17.90
   2   3  -3  354.26   18.20
   0   3  -3    7.80    2.30
   1  -3   3   10.20    2.30
  -1   3  -3   14.90    2.60
   2  -3   3   50.09    4.60
  -2   3  -3   45.40    4.50
  -2   3  -3   48.80    4.50
  -2   3  -3   43.60    5.00
   3  -3   3 1110.69   61.69
  -3   3  -3 1182.08   61.99
   3   3   3 1131.29   61.49
  -3   3  -3 1137.69   61.69
   3   3   3 1176.38   61.49
  -3   3  -3 1265.67   61.79
   4  -3   3   46.90    4.90
   4  -3   3   50.89    4.60
   4  -3   3   41.20    4.40
  -4   3  -3   61.09    5.20
   4   3   3   44.70    4.70
   4   3   3   48.60    4.60
  -4   3  -3   48.80    5.30
  -4   3  -3   47.60    5.00
   4   3   3   45.90    4.80
   5  -3   3  317.57   18.10
   5  -3   3  316.77   17.70
   5  -3   3  306.07   17.10
  -5   3  -3  321.47   18.20
  -5   3  -3  309.57   17.60
   5   3   3  272.27   17.90
   5   3   3  282.67   17.40
  -5   3  -3  334.07   18.40
   5   3   3  301.57   17.40
   6  -3   3  160.98   10.60
   6  -3   3  145.29    9.70
   6  -3   3  122.89   11.40
  -6   3  -3  147.39   10.30
   6   3   3  153.48   11.20
  -6   3  -3  144.19   11.40
   6   3   3  146.89   10.10
  -6   3  -3  119.19   11.90
   6   3   3  149.29   10.10
   7  -3   3  168.18   13.70
   7  -3   3  179.88   11.70
   7  -3   3  178.58   12.90
   7   3   3  188.68   12.50
  -7   3  -3  148.69   14.30
   7   3   3  176.18   12.30
  -7   3  -3  201.18   12.60
   7   3   3  189.58   13.60
  -7   3  -3  183.28   13.60
   8  -3   3    4.00    6.40
   8  -3   3    2.10    4.10
  -8   3  -3   -0.20    5.70
   8   3   3   -2.90    4.70
  -8   3  -3    5.20    4.80
   8  -4  -3    5.00    5.90
   8   4  -3    7.70    4.60
  -8   4   3    0.00    5.80
   7  -4  -3    4.10    4.80
   7   4  -3    5.10    4.20
  -7   4   3    4.90    4.50
  -7   4   3    0.70    4.80
   7   4  -3    1.40    4.70
   7   4  -3   12.30    5.00
   6  -4  -3   40.40    5.30
   6   4  -3   35.90    5.50
   6   4  -3   32.00    4.70
  -6   4   3   33.80    5.10
  -6   4   3   33.10    5.50
   5  -4  -3   96.19    8.10
  -5   4   3  104.99    7.50
   5   4  -3   94.09    7.40
  -5   4   3   97.99    8.40
  -5   4   3   99.49    7.90
   5   4  -3  103.99    8.40
   4  -4  -3   73.59    6.00
  -4   4   3   60.29    5.20
  -4   4   3   48.70    5.60
   4   4  -3   60.89    6.20
   4   4  -3   48.50    5.20
  -4   4   3   60.79    6.10
   3  -4  -3  215.78   12.50
  -3   4   3  201.08   12.70
  -3   4   3  225.58   12.40
  -3   4   3  229.88   12.40
   2  -4  -3  159.48    9.20
  -2   4   3  158.28    9.10
   1   4  -3   17.80    3.00
   0   4  -3  204.68   11.80
   1  -4   3  261.97   14.90
  -1   4  -3  261.37   14.80
   2  -4   3  299.87   16.00
  -2   4  -3  267.97   15.90
   3  -4   3  191.98   11.50
  -3   4  -3  202.38   11.40
  -3   4  -3  171.58   11.80
  -3   4  -3  190.48   11.50
   4  -4   3  409.26   22.70
  -4   4  -3  441.46   23.00
  -4   4  -3  390.46   23.10
   4   4   3  385.76   22.60
   4   4   3  434.86   22.40
  -4   4  -3  396.46   22.60
   4   4   3  399.86   22.70
   5  -4   3   63.79    6.70
   5   4   3   44.30    5.40
   5   4   3   38.40    4.90
  -5   4  -3   44.30    5.80
   5   4   3   59.79    6.20
  -5   4  -3   37.00    5.70
  -5   4  -3   44.10    4.80
   6  -4   3  183.68   13.20
   6  -4   3  177.58   12.50
   6   4   3  193.08   13.20
  -6   4  -3  186.68   13.10
   6   4   3  165.38   12.10
   6   4   3  187.38   12.00
  -6   4  -3  192.88   12.20
   7  -4   3    4.90    5.10
   7  -4   3   10.40    5.40
  -7   4  -3    5.80    5.50
   7   4   3    8.60    4.80
   7   4   3    3.10    4.10
   7   4   3   10.90    5.50
  -7   4  -3    8.50    4.30
  -7   4  -3    8.70    6.40
   8  -4   3   -3.00    3.60
   8  -4   3    2.30    6.10
  -8   4  -3   -5.80    5.70
  -8   4  -3   -3.20    4.60
   8   4   3    0.90    4.40
   7  -5  -3   -1.00    5.00
  -7   5   3    0.10    6.30
  -7   5   3    6.10    5.30
   7   5  -3    4.80    5.00
   7   5  -3    1.10    4.40
   6  -5  -3  303.57   18.50
   6   5  -3  292.37   18.70
  -6   5   3  316.37   18.90
  -6   5   3  317.17   17.90
  -6   5   3  317.67   18.30
   6   5  -3  292.67   18.00
   5  -5  -3   76.59    7.40
  -5   5   3   65.29    6.50
  -5   5   3   66.29    7.10
   5   5  -3   74.19    7.40
   5   5  -3   74.89    6.40
  -5   5   3   72.99    6.40
   4  -5  -3  372.56   20.60
   4   5  -3  362.16   20.20
  -4   5   3  367.66   20.80
  -4   5   3  371.46   20.40
  -4   5   3  361.56   20.30
   3  -5  -3   43.70    5.10
  -3   5   3   50.89    4.80
   2  -5  -3 1069.59   54.89
  -2   5   3 1006.70   54.69
   1   5  -3  778.42   41.70
   0   5  -3  966.20   51.39
  -1   5  -3 1471.55   77.69
   2  -5   3    6.60    3.20
  -2   5  -3    4.50    2.90
   3  -5   3  932.41   50.09
  -3   5  -3  877.51   49.90
  -3   5  -3  943.91   50.09
  -3   5  -3  989.00   49.80
   4  -5   3    0.90    3.80
  -4   5  -3   -0.30    3.40
  -4   5  -3   -0.60    3.90
  -4   5  -3   -5.60    3.60
   5  -5   3  201.58   13.20
  -5   5  -3  198.68   13.60
   5   5   3  204.88   13.20
   5   5   3  212.58   12.60
   5   5   3  205.08   12.70
  -5   5  -3  188.28   13.70
  -5   5  -3  198.28   12.90
   6  -5   3   13.20    4.90
  -6   5  -3    6.40    5.00
   6   5   3   14.30    4.60
  -6   5  -3    4.90    5.50
  -6   5  -3   12.10    4.50
   6   5   3    8.20    5.00
   6   5   3   10.70    4.10
  -7   5  -3  148.59   12.60
  -7   5  -3  148.49   11.60
   7   5   3  156.48   11.40
   7   5   3  151.68   12.50
   7   5   3  161.18   11.70
   6  -6  -3   20.10    5.20
   6   6  -3   17.50    5.10
   6   6  -3   17.90    4.40
  -6   6   3   15.50    4.70
  -6   6   3   17.40    4.20
  -6   6   3   12.80    5.30
   5  -6  -3  408.56   24.30
  -5   6   3  426.96   24.70
  -5   6   3  449.76   24.30
   5   6  -3  445.66   23.90
  -5   6   3  442.46   23.90
   5   6  -3  400.16   24.30
   4  -6  -3   98.59    8.80
  -4   6   3  119.29    9.10
  -4   6   3  121.89    8.30
  -4   6   3  124.99    8.30
   3  -6  -3  247.68   15.20
  -3   6   3  275.97   14.90
   2   6  -3  897.91   48.10
   1   6  -3   61.89    6.40
   0   6  -3   83.39    7.30
  -1   6  -3   19.60    3.70
   2  -6   3  565.84   31.00
  -2   6  -3  563.34   30.80
   3  -6   3   58.89    5.80
  -3   6  -3   52.79    5.70
  -3   6  -3   59.49    6.30
   4  -6   3  453.85   26.60
  -4   6  -3  516.45   26.60
  -4   6  -3  462.45   26.30
  -4   6  -3  457.95   26.60
   5  -6   3   69.79    7.10
   5   6   3   65.69    7.30
  -5   6  -3   74.09    7.30
  -5   6  -3   74.39    7.80
  -5   6  -3   61.49    6.90
   5   6   3   91.49    7.70
   6  -6   3  118.59   11.10
  -6   6  -3  125.29   10.00
   6   6   3  128.49   10.60
  -6   6  -3   90.99    9.60
  -6   6  -3  106.39   10.90
   6   6   3  116.39    9.50
   6   6   3  141.59   10.10
   6  -7  -3    0.60    4.80
   6   7  -3    7.90    4.10
  -6   7   3    7.50    3.90
  -6   7   3    5.80    4.00
   5  -7  -3   13.40    4.70
  -5   7   3    2.80    4.70
  -5   7   3    9.90    4.10
  -5   7   3   19.60    3.90
   4  -7  -3   22.70    4.60
  -4   7   3   21.40    4.50
  -4   7   3   25.20    3.90
  -4   7   3   19.20    3.90
   3  -7  -3   82.59    7.30
  -3   7   3   68.59    6.50
  -2   7   3   45.50    4.90
   2   7  -3   37.60    5.00
   1   7  -3   -0.10    3.60
   0   7  -3   93.59    8.30
  -1   7  -3   16.00    3.90
  -2   7  -3   96.39    8.10
   3  -7   3    4.30    4.30
  -3   7  -3    4.70    3.60
   4  -7   3   13.30    4.80
  -4   7  -3   12.80    4.50
  -4   7  -3    4.50    4.00
  -4   7  -3    0.40    4.20
   5  -7   3   22.20    5.80
  -5   7  -3   14.30    5.20
  -5   7  -3   17.60    5.30
  -5   7  -3   16.20    4.60
   5   7   3   22.00    4.60
   4  -8  -3   17.10    4.60
  -4   8   3   10.90    3.70
   4   8  -3   15.40    5.00
   3   8  -3   50.39    6.00
  -3   8   3   54.09    6.00
   2   8  -3   44.10    5.90
   1   8  -3  300.37   18.10
   0   8  -3  363.96   21.10
  -1   8  -3    6.90    4.10
  -2   8  -3  430.26   24.30
  -3   8  -3   15.30    4.20
   3   8   3   11.30    3.30
   4  -8   3   42.80    6.50
  -4   8  -3   38.70    5.60
  -4   8  -3   42.50    5.60
  -4   8  -3   52.89    5.90
   2   9  -3   41.70    5.90
   1   9  -3  192.88   13.40
   0   9  -3   15.50    4.40
  -1   9  -3   55.19    5.90
  -2   9  -3   39.90    5.20
   8   0  -4  525.95   30.80
  -8   0   4  471.85   30.00
   8   0  -4  552.24   29.40
   8   0  -4  546.45   29.60
   7   0  -4   39.00    4.90
  -7   0   4   32.00    5.60
   7   0  -4   35.30    6.00
   7   0  -4   35.50    5.10
  -7   0   4   28.30    5.30
   6   0  -4  202.28   12.70
   6   0  -4  204.18   12.80
  -6   0   4  230.88   13.50
  -6   0   4  203.68   12.90
   6   0  -4  203.78   13.50
   5   0  -4  870.41   46.90
   5   0  -4  864.51   46.50
  -5   0   4  899.51   46.60
   5   0  -4  814.82   46.50
  -5   0   4  913.51   46.90
   4   0  -4  286.67   16.10
  -4   0   4  316.57   16.20
  -4   0   4  288.67   16.50
   4   0  -4  286.27   16.60
   4   0  -4  276.37   16.10
  -3   0   4 2743.13  140.99
   3   0  -4 2660.63  140.99
   3   0  -4 2657.53  141.19
  -3   0   4 2694.83  141.19
   2   0  -4 5669.93  299.37
  -2   0   4 6160.88  299.27
  -2   0   4 5336.17  299.37
   0   0  -4  204.18   12.00
   0   0   4  214.18   11.70
   0   0   4  204.38   12.00
   2   0   4    7.00    1.80
   2   0   4   13.40    2.40
  -2   0  -4    8.40    1.70
   2   0   4    8.10    2.50
  -2   0  -4    9.50    2.60
  -2   0  -4    6.80    2.40
   3   0   4 2144.89  108.39
   3   0   4 1975.80  108.19
  -3   0  -4 1841.32  108.49
  -3   0  -4 2186.78  108.19
   3   0   4 2014.00  108.59
  -3   0  -4 2210.68  108.39
  -4   0  -4 1097.99   52.89
   4   0   4  990.70   52.39
  -4   0  -4  971.90   52.59
  -4   0  -4  986.40   52.49
   4   0   4  920.21   52.49
   4   0   4  977.20   52.89
   5   0   4 1023.00   57.19
  -5   0  -4 1120.59   57.29
  -5   0  -4 1143.79   57.69
   5   0   4 1119.99   57.19
   5   0   4 1019.60   57.79
  -5   0  -4 1038.50   57.39
   6   0   4   71.69    8.30
  -6   0  -4   68.89    6.80
   6   0   4   70.79    7.10
   6   0   4   68.39    6.80
  -6   0  -4   71.29    7.80
   7   0   4  306.97   19.50
   7   0   4  292.57   18.30
   7   0   4  304.47   18.20
  -7   0  -4  327.67   19.00
  -8   0  -4   57.09    7.40
   8   0   4   72.89    7.60
   8   0   4   74.69    8.10
   8   0   4   85.59    9.30
  -8  -1   4   -1.60    4.80
  -8  -1   4    5.10    5.60
   8  -1  -4   12.70    4.80
   8  -1  -4    3.00    4.30
   8  -1  -4    0.60    6.10
   8   1  -4    1.40    5.10
   8   1  -4    4.00    4.50
  -8   1   4    0.20    5.10
   8   1  -4   -0.70    5.80
  -8   1   4   -0.10    5.50
   7  -1  -4   89.29    9.80
  -7  -1   4   86.29    8.40
   7  -1  -4   84.99    8.40
   7  -1  -4   90.89    7.90
  -7  -1   4   89.79    7.90
   7   1  -4   92.99    7.90
  -7   1   4   76.19    8.50
   7   1  -4   96.49    8.50
   7   1  -4   86.49    9.30
  -7   1   4   94.99    9.20
   6  -1  -4    2.70    3.20
   6  -1  -4    6.80    3.60
   6  -1  -4    5.20    4.30
  -6  -1   4    1.80    3.70
  -6  -1   4    1.60    3.70
   6   1  -4    4.10    3.50
   6   1  -4    1.00    3.20
   6   1  -4   -0.90    4.10
  -6   1   4   -0.80    3.70
  -6   1   4   -0.10    4.00
  -5  -1   4  728.33   36.70
   5  -1  -4  715.93   36.80
   5  -1  -4  663.03   36.30
   5  -1  -4  669.03   36.30
  -5  -1   4  658.53   36.30
  -5   1   4  651.43   36.80
   5   1  -4  706.33   36.80
   5   1  -4  676.43   36.30
   5   1  -4  657.73   36.30
  -5   1   4  644.84   36.50
  -4  -1   4 1055.59   56.49
   4  -1  -4 1029.50   56.49
   4  -1  -4 1119.69   56.19
  -4  -1   4 1142.59   56.29
   4  -1  -4 1048.70   56.09
   4   1  -4  974.10   56.49
  -4   1   4 1142.49   56.29
  -4   1   4  997.50   56.49
   4   1  -4 1051.49   56.19
  -3  -1   4  147.89    9.20
  -3  -1   4  161.98    8.80
   3  -1  -4  146.79    9.20
   3  -1  -4  154.58    8.80
   3  -1  -4  156.88    8.90
   3   1  -4  147.99    9.20
  -3   1   4  152.08    9.30
   3   1  -4  150.78    8.90
  -3   1   4  144.49    8.90
   2  -1  -4 2343.07  123.49
   2  -1  -4 2381.36  123.69
  -2  -1   4 2444.56  123.59
  -2  -1   4 2353.26  123.69
  -2   1   4 2297.67  123.59
   2   1  -4 2367.66  123.79
  -2   1   4 2412.36  123.79
   2   1  -4 2271.57  123.59
  -1  -1   4  986.90   50.49
   1  -1  -4  958.00   50.79
  -1  -1   4  948.41   50.69
   1  -1  -4  961.80   50.59
   1   1  -4  929.71   50.69
  -1   1   4  966.60   50.59
   1   1  -4  972.10   50.49
   0  -1  -4   77.99    5.80
   0  -1   4   97.49    5.80
   0  -1   4  100.79    5.90
   0  -1  -4   98.59    5.40
   0   1  -4   79.49    5.40
   0   1   4   85.59    5.60
   0   1   4   91.79    6.00
   0   1  -4   91.09    5.80
  -1  -1  -4   71.59    4.90
   1  -1   4   67.19    5.00
   1  -1   4   68.59    5.50
  -1  -1  -4   80.19    5.00
   1  -1   4   78.49    4.80
   1   1   4   74.19    5.10
  -1   1  -4   72.79    5.70
   1   1   4   61.09    5.10
  -1   1  -4   82.69    5.20
  -1   1  -4   69.99    4.80
   2  -1   4  605.84   31.40
  -2  -1  -4  569.54   31.20
  -2  -1  -4  650.13   31.50
   2  -1   4  530.15   31.60
   2  -1   4  568.24   31.30
  -2   1  -4  539.15   31.60
  -2   1  -4  559.64   31.30
   2   1   4  636.94   31.60
  -2   1  -4  636.24   31.50
   2   1   4  578.34   31.10
   2   1   4  610.84   31.40
  -3  -1  -4  129.99    8.90
   3  -1   4  144.09    9.20
  -3  -1  -4  149.59    8.40
  -3  -1  -4  129.69    8.80
   3  -1   4  131.99    8.60
   3  -1   4  146.09    8.60
  -3   1  -4  137.19    8.50
  -3   1  -4  139.49    9.00
  -3   1  -4  145.29    9.20
   3   1   4  153.68    9.10
   3   1   4  156.38    9.00
   3   1   4  146.69    8.30
  -4  -1  -4 1028.60   55.89
   4  -1   4 1017.10   55.79
   4  -1   4 1110.39   56.39
  -4  -1  -4 1043.50   55.99
   4  -1   4 1040.70   55.79
   4   1   4 1070.09   55.69
  -4   1  -4 1082.59   56.39
  -4   1  -4 1143.09   56.09
   4   1   4 1024.50   55.89
   4   1   4 1021.00   56.19
  -4   1  -4 1023.10   55.79
   5  -1   4  241.38   15.60
   5  -1   4  249.78   14.70
  -5  -1  -4  245.48   15.10
   5  -1   4  269.97   14.80
  -5   1  -4  242.18   14.70
   5   1   4  265.77   15.70
   5   1   4  279.37   14.70
  -5   1  -4  242.78   15.30
   5   1   4  248.68   14.70
  -5   1  -4  258.07   15.50
   6  -1   4  105.49    9.70
   6  -1   4  114.69    8.60
  -6  -1  -4   98.19    8.80
   6  -1   4  106.99    8.30
  -6   1  -4  115.49    8.50
   6   1   4  109.89    9.60
  -6   1  -4  103.89    9.40
   6   1   4   91.39    8.20
   6   1   4  110.29    8.50
  -6   1  -4   84.29    9.60
  -7  -1  -4  104.59    9.30
   7  -1   4  100.89    8.70
   7  -1   4   92.99   10.50
   7  -1   4   98.89    9.40
   7   1   4   93.19    8.90
   7   1   4  104.79   10.70
  -7   1  -4  111.39    9.90
   7   1   4   97.19    9.30
  -8  -1  -4   -5.90    4.90
   8  -1   4    3.50    5.90
  -8  -1  -4    3.10    6.00
   8  -1   4   -3.00    4.20
  -8   1  -4    7.90    6.10
   8   1   4   -3.10    4.60
   8   1   4    1.70    5.30
  -8   1  -4   -1.00    5.00
   8  -2  -4    9.50    6.50
   8  -2  -4    2.80    4.90
   8  -2  -4   -0.40    4.10
  -8  -2   4    2.00    4.40
  -8  -2   4    9.20    5.70
   8   2  -4    2.30    4.40
  -8   2   4   -0.30    5.30
   7  -2  -4   52.69    5.50
   7  -2  -4   62.09    6.10
  -7  -2   4   46.30    6.80
  -7  -2   4   55.79    6.20
   7  -2  -4   61.29    7.20
   7   2  -4   65.79    7.00
   7   2  -4   71.19    7.60
   7   2  -4   50.79    5.80
  -7   2   4   45.00    6.60
  -7   2   4   58.29    6.30
   6  -2  -4  102.29    9.60
  -6  -2   4   89.89    8.90
  -6  -2   4  113.39    8.50
   6  -2  -4  105.39    7.80
   6  -2  -4  107.69    8.20
   6   2  -4   93.69    8.20
  -6   2   4  105.09    8.70
   6   2  -4  110.79    9.30
   6   2  -4  112.39    8.20
  -6   2   4  109.39    9.20
   5  -2  -4   39.50    4.90
  -5  -2   4   46.40    4.50
   5  -2  -4   45.20    4.30
  -5  -2   4   39.60    4.40
   5  -2  -4   46.60    4.30
   5   2  -4   34.90    4.20
  -5   2   4   44.60    4.40
   5   2  -4   40.50    5.00
  -5   2   4   46.20    5.10
  -4  -2   4  839.72   44.40
   4  -2  -4  899.81   44.20
  -4  -2   4  925.91   44.20
   4  -2  -4  834.82   44.20
   4  -2  -4  852.11   44.50
   4   2  -4  794.32   44.50
  -4   2   4  765.02   44.60
  -4   2   4  787.72   44.30
   4   2  -4  788.92   44.20
   3  -2  -4  920.21   47.50
   3  -2  -4  899.11   47.70
  -3  -2   4  928.91   47.40
  -3   2   4  906.11   47.80
  -3   2   4  909.31   47.60
   3   2  -4  883.61   47.80
   3   2  -4  846.52   47.50
   2  -2  -4    0.50    1.80
  -2  -2   4    0.80    2.40
   2  -2  -4    3.20    1.50
   2   2  -4    0.80    1.70
  -2   2   4    3.70    2.10
   2   2  -4    0.60    2.20
  -2   2   4    2.50    1.70
  -1   2   4   87.79    6.10
  -1   2   4   84.89    5.40
   1   2  -4   83.29    5.20
   1   2  -4   89.09    5.90
   0   2  -4  255.57   14.40
   0   2  -4  249.18   14.30
   0   2  -4  277.97   14.30
   1  -2   4   62.19    4.20
   1  -2   4   54.89    4.80
   1  -2   4   66.39    4.50
  -1   2  -4   69.79    4.70
  -1   2  -4   58.89    5.30
  -1   2  -4   49.10    4.60
   2  -2   4  464.45   27.10
   2  -2   4  496.95   26.70
   2  -2   4  511.45   26.90
  -2   2  -4  554.04   27.00
   2   2   4  533.15   26.60
  -2   2  -4  482.55   26.90
   2   2   4  498.75   26.90
  -2   2  -4  480.55   27.30
   2   2   4  491.25   26.90
   3  -2   4  415.96   23.70
   3  -2   4  424.96   23.50
   3  -2   4  430.26   24.10
  -3   2  -4  454.05   23.90
   3   2   4  422.76   23.40
  -3   2  -4  489.95   24.30
  -3   2  -4  424.76   23.70
   3   2   4  454.55   23.90
   3   2   4  430.06   23.70
   4  -2   4   33.60    4.50
   4  -2   4   37.10    3.80
   4  -2   4   45.90    4.10
   4   2   4   42.40    4.40
  -4   2  -4   37.20    4.80
  -4   2  -4   34.70    4.60
  -4   2  -4   46.00    4.10
   4   2   4   39.30    3.70
   4   2   4   32.20    4.30
  -5  -2  -4  144.49   10.20
   5  -2   4  162.88   10.60
   5  -2   4  174.38   10.30
   5  -2   4  167.88   11.40
  -5   2  -4  156.58   11.30
  -5   2  -4  154.98   11.30
   5   2   4  157.98   10.50
   5   2   4  157.88   10.30
  -5   2  -4  165.38   10.50
   5   2   4  187.38   11.30
   6  -2   4  210.28   14.30
  -6  -2  -4  222.28   13.10
   6  -2   4  219.78   13.40
   6  -2   4  214.18   12.90
  -6   2  -4  199.18   14.20
   6   2   4  212.98   13.30
  -6   2  -4  194.18   14.30
  -6   2  -4  221.48   13.20
   6   2   4  204.48   13.10
   6   2   4  200.08   14.20
  -7  -2  -4   -8.70    5.10
   7  -2   4    6.10    4.80
   7  -2   4   -1.40    3.90
  -7  -2  -4   -4.90    4.10
   7  -2   4    2.30    5.70
   7   2   4   -6.60    5.40
  -7   2  -4   -0.80    6.00
   7   2   4    7.80    4.50
   7   2   4    2.50    4.00
  -7   2  -4   -2.70    5.10
  -7   2  -4   -2.50    4.00
  -8  -2  -4   -0.70    4.40
   8  -2   4    2.60    4.40
   8  -2   4    4.20    6.10
   8   2   4   -0.30    4.60
  -8   2  -4    1.90    5.50
   8   2   4    4.90    5.50
   8  -3  -4   25.70    4.80
   8  -3  -4   24.70    6.40
   8  -3  -4   27.80    6.90
   8   3  -4   18.80    4.90
  -8   3   4   24.70    6.30
   7  -3  -4  352.56   20.00
   7  -3  -4  370.76   20.70
   7  -3  -4  326.77   21.20
  -7   3   4  375.46   21.40
   7   3  -4  383.26   21.40
  -7   3   4  340.97   20.60
   7   3  -4  344.47   20.60
   7   3  -4  316.57   20.40
   6  -3  -4  216.88   13.00
   6  -3  -4  213.08   14.10
   6  -3  -4  226.68   13.40
   6   3  -4  198.88   14.10
   6   3  -4  214.08   13.20
  -6   3   4  217.38   13.60
  -6   3   4  210.08   14.20
   5  -3  -4   11.10    3.50
   5  -3  -4    7.40    3.80
  -5   3   4    9.20    4.00
  -5   3   4   -1.10    3.20
   5   3  -4    6.50    3.00
   5   3  -4    6.40    3.80
   4  -3  -4  736.63   37.50
  -4   3   4  757.12   37.50
   4   3  -4  688.43   37.40
  -4   3   4  698.73   37.40
   4   3  -4  629.34   37.70
  -4   3   4  696.13   37.90
   3  -3  -4  708.93   36.70
  -3   3   4  656.13   37.00
   3   3  -4  726.63   37.00
  -3   3   4  708.03   36.80
  -3   3   4  684.43   36.60
   3   3  -4  661.93   36.70
   2   3  -4  452.55   24.00
  -2   3   4  438.66   23.60
   2   3  -4  446.26   23.70
  -2   3   4  436.96   23.90
   0   3  -4 5084.79  266.17
   1  -3   4   80.49    5.50
  -1   3  -4   71.59    5.70
  -1   3  -4   75.59    5.30
  -1   3  -4   69.09    6.00
   2  -3   4 2842.32  150.18
  -2   3  -4 3169.78  150.18
  -2   3  -4 2724.93  150.38
  -2   3  -4 2716.93  150.18
   3  -3   4  144.49    9.50
   3  -3   4  168.48   10.10
  -3   3  -4  153.08   10.60
  -3   3  -4  179.98   10.40
  -3   3  -4  160.08   10.00
   3   3   4  181.58   10.10
   3   3   4  176.48    9.50
   3   3   4  159.48   10.00
   4  -3   4  123.19    8.40
   4  -3   4  122.79    7.60
   4  -3   4  109.49    8.90
   4   3   4  117.69    7.90
  -4   3  -4  126.59    9.00
  -4   3  -4  138.89    9.10
   4   3   4  129.19    8.70
   4   3   4  100.99    8.50
  -4   3  -4  121.59    8.40
   5  -3   4  117.29   10.00
   5  -3   4  138.49    9.50
   5  -3   4  125.19    8.60
   5   3   4  116.09   10.00
   5   3   4  129.69    9.30
   5   3   4  132.89    8.90
  -5   3  -4  137.39    9.30
  -5   3  -4  140.29   10.50
  -5   3  -4  145.99   10.50
   6  -3   4  374.36   20.80
   6  -3   4  370.56   21.40
   6  -3   4  357.96   22.00
   6   3   4  331.97   21.00
  -6   3  -4  387.66   22.20
   6   3   4  379.86   21.10
   6   3   4  387.56   22.00
  -6   3  -4  380.26   21.30
   7  -3   4   10.80    4.00
   7  -3   4   22.00    6.00
   7  -3   4    8.30    5.20
   7   3   4   17.80    6.00
  -7   3  -4   11.00    5.50
  -7   3  -4   15.60    4.60
   7   3   4    9.70    4.50
   7   3   4   20.00    5.10
   8  -3   4   20.00    4.60
   8  -3   4   24.00    7.10
  -8   3  -4   16.80    6.50
  -8   3  -4   16.60    5.20
   8   3   4   21.60    5.30
  -8   4   4   37.90    6.70
   8   4  -4   27.60    5.40
   7  -4  -4   -0.80    4.70
   7   4  -4   -0.50    4.60
   7   4  -4   -2.90    4.10
  -7   4   4    2.80    5.00
  -7   4   4    0.10    4.50
   7   4  -4   -0.30    5.00
   6  -4  -4  419.56   23.60
   6   4  -4  411.56   23.30
  -6   4   4  402.86   23.70
   6   4  -4  411.46   24.10
  -6   4   4  436.76   24.20
   5  -4  -4  104.89    7.90
  -5   4   4   87.09    7.40
   5   4  -4   84.89    8.10
  -5   4   4   77.79    6.80
   5   4  -4   93.79    7.20
  -5   4   4   86.49    8.20
   4  -4  -4  519.25   26.60
  -4   4   4  477.45   26.40
   4   4  -4  502.95   26.90
  -4   4   4  474.65   26.90
   4   4  -4  467.95   26.40
  -4   4   4  488.45   26.50
   3  -4  -4 1676.13   86.39
   3   4  -4 1656.93   86.69
  -3   4   4 1659.33   86.39
  -3   4   4 1546.05   86.69
  -3   4   4 1676.63   86.39
   1   4  -4 1248.88   65.99
   0   4  -4    8.10    2.70
   1  -4   4  587.94   31.10
  -1   4  -4  565.94   31.10
   2  -4   4   27.50    3.70
  -2   4  -4   40.90    4.30
  -2   4  -4   43.90    4.00
  -2   4  -4   40.90    4.00
   3  -4   4 1147.69   60.09
  -3   4  -4 1202.68   59.99
  -3   4  -4 1110.39   60.29
  -3   4  -4 1062.19   59.89
   4  -4   4  124.89    8.50
  -4   4  -4  107.39    9.00
   4   4   4   97.39    8.40
   4   4   4  114.89    7.80
  -4   4  -4  118.29    8.50
   4   4   4  117.49    8.60
  -4   4  -4  113.89    9.00
   5  -4   4  461.35   26.30
  -5   4  -4  464.05   26.70
   5   4   4  451.45   25.90
   5   4   4  510.15   26.60
  -5   4  -4  462.35   26.90
  -5   4  -4  484.95   26.20
   5   4   4  462.35   26.20
   6  -4   4  196.48   12.60
  -6   4  -4  182.58   13.40
  -6   4  -4  199.68   12.30
   6   4   4  181.88   12.00
   6   4   4  183.58   11.80
  -6   4  -4  146.99   13.60
   6   4   4  160.38   13.00
   7  -4   4    6.70    5.00
   7  -4   4   -0.80    5.40
  -7   4  -4    8.70    6.20
   7   4   4    5.70    4.40
   7   4   4    3.60    4.80
  -7   4  -4   -0.60    5.30
   7   4   4   -2.10    5.40
  -7   4  -4   -4.60    4.30
   7  -5  -4    9.30    5.20
  -7   5   4   11.50    5.80
   7   5  -4   21.00    5.70
   7   5  -4   12.50    4.80
   6  -5  -4   63.39    6.70
   6   5  -4   75.49    7.30
   6   5  -4   74.69    7.30
  -6   5   4   70.99    8.00
  -6   5   4   73.39    7.20
   5  -5  -4    6.50    3.90
   5   5  -4    0.60    3.10
   5   5  -4    2.70    4.10
  -5   5   4    1.30    3.50
  -5   5   4    1.90    3.10
  -5   5   4    0.70    4.00
   4  -5  -4   13.10    3.50
  -4   5   4   12.30    3.00
  -4   5   4   10.10    3.00
  -4   5   4    7.40    3.50
   4   5  -4   11.00    3.00
   4   5  -4   18.00    4.00
   3  -5  -4    5.30    2.80
  -3   5   4    4.20    2.40
   1   5  -4  222.38   13.20
   0   5  -4  334.97   18.90
  -1   5  -4   14.50    3.40
   2  -5   4   84.19    7.50
  -2   5  -4  104.59    7.40
   3  -5   4  133.39    9.10
  -3   5  -4  109.89    9.20
  -3   5  -4  118.99    8.90
  -3   5  -4  121.19    8.60
   4  -5   4    5.60    4.00
  -4   5  -4   14.10    4.40
  -4   5  -4   11.90    3.70
  -4   5  -4   13.20    4.50
   4   5   4   13.80    3.30
   5  -5   4   20.10    4.90
  -5   5  -4   26.60    4.50
  -5   5  -4   16.80    5.50
   5   5   4   24.30    4.90
   5   5   4   28.00    4.80
  -5   5  -4   16.30    5.00
   5   5   4   33.20    4.40
   6  -5   4    1.80    4.70
   6   5   4    7.80    4.30
   6   5   4   -1.00    3.90
  -6   5  -4    5.00    5.60
  -6   5  -4    5.10    5.00
   6   5   4    6.00    5.00
  -6   5  -4    2.30    4.30
  -7   5  -4    3.00    4.70
   7   5   4   -4.00    4.50
   7   5   4   -6.70    5.30
   7   5   4   -0.50    4.70
  -7   5  -4   -6.70    5.20
   6  -6  -4   67.29    6.90
  -6   6   4   79.19    8.10
   6   6  -4   74.29    7.40
  -6   6   4   80.99    7.40
  -6   6   4   72.29    7.70
   6   6  -4   72.89    7.70
   5  -6  -4   41.90    5.20
  -5   6   4   41.50    4.60
   5   6  -4   46.40    5.60
   5   6  -4   43.70    4.70
  -5   6   4   39.40    5.60
  -5   6   4   37.50    5.00
   4  -6  -4   41.60    5.20
  -4   6   4   53.49    5.00
  -4   6   4   49.50    5.50
  -4   6   4   65.39    5.80
   3  -6  -4   -0.80    3.10
  -3   6   4    7.40    2.80
   2   6  -4  180.78   11.80
   1   6  -4  177.98   11.50
   0   6  -4   78.69    7.40
  -1   6  -4  140.29    9.80
   2  -6   4  187.18   12.30
  -2   6  -4  191.88   12.00
   3  -6   4   49.60    5.50
  -3   6  -4   50.59    5.70
  -3   6  -4   49.00    5.40
  -3   6  -4   47.60    5.20
   4  -6   4   62.19    6.50
  -4   6  -4   68.29    7.10
  -4   6  -4   56.69    6.20
  -4   6  -4   49.60    6.20
   5  -6   4    4.20    4.90
  -5   6  -4    2.00    4.10
   5   6   4    8.70    4.10
  -5   6  -4    1.60    4.60
  -5   6  -4    2.30    5.10
   6   6   4   29.30    5.10
  -6   6  -4   24.10    5.90
  -6   6  -4   24.70    5.20
  -6   6  -4   27.90    6.50
   6   6   4   30.20    5.80
  -5   7   4  314.17   18.90
  -5   7   4  309.17   17.80
  -5   7   4  305.37   18.20
   4  -7  -4  222.98   14.20
  -4   7   4  211.58   14.20
  -4   7   4  235.08   13.40
   3   7  -4  156.58   11.30
   2   7  -4  707.93   38.60
   1   7  -4   19.70    4.40
   0   7  -4  412.86   23.50
  -1   7  -4    4.50    3.70
  -2   7  -4  415.06   23.50
   3  -7   4   38.20    5.60
  -3   7  -4   32.20    5.00
  -3   7  -4   22.80    4.80
  -3   7  -4   34.40    4.70
   4  -7   4  411.76   23.40
  -4   7  -4  382.86   23.20
  -4   7  -4  400.76   23.10
  -4   7  -4  389.66   22.60
   5  -7   4   89.09    8.80
  -5   7  -4   88.29    9.70
   5   7   4  105.39    8.90
  -5   7  -4  107.29    9.00
  -5   7  -4   85.89    8.60
  -4   8   4   24.80    4.00
   4   8  -4   19.00    5.40
   3   8  -4   42.20    5.90
   2   8  -4   41.60    5.80
   1   8  -4  198.78   13.30
   0   8  -4   26.00    4.90
  -1   8  -4  194.48   13.20
  -2   8  -4   30.20    4.80
  -3   8  -4   96.79    8.80
  -4   8  -4   11.60    4.50
  -4   8  -4   18.90    4.90
  -4   8  -4   10.90    4.70
   2   9  -4    7.90    5.00
   1   9  -4   54.49    6.40
   0   9  -4    0.50    4.30
  -1   9  -4   -3.20    4.20
  -2   9  -4    4.20    4.20
   8   0  -5   -0.70    4.90
   8   0  -5   -0.40    6.10
  -8   0   5   -1.10    5.10
   8   0  -5    1.10    4.30
  -8   0   5    2.10    5.70
  -7   0   5   -3.60    4.70
  -7   0   5  -10.90    4.00
   7   0  -5   -2.60    4.90
   7   0  -5   -8.10    3.70
   7   0  -5    0.70    4.00
  -6   0   5    0.70    4.00
  -6   0   5   -2.80    3.50
   6   0  -5    2.10    4.20
   6   0  -5   -5.30    3.50
   6   0  -5    1.40    3.10
  -5   0   5   -2.00    3.20
   5   0  -5   -3.60    3.50
  -5   0   5   -1.10    3.50
   5   0  -5   -1.70    2.90
   5   0  -5   -0.90    2.70
   4   0  -5   -1.30    2.30
   4   0  -5    1.40    3.00
  -4   0   5    1.40    2.90
  -4   0   5   -0.50    2.30
   4   0  -5   -0.40    2.30
   3   0  -5   -2.50    2.40
  -3   0   5   -0.20    2.00
   3   0  -5   -1.50    2.00
  -3   0   5    2.00    2.30
   2   0  -5    2.20    1.80
  -2   0   5   -1.20    2.10
   2   0  -5    0.90    2.20
  -2   0   5    1.10    1.70
   1   0  -5    0.50    2.20
   1   0  -5    0.10    2.00
  -1   0   5    1.70    2.10
  -1   0   5    0.70    1.60
   0   0  -5   -4.80    2.20
   0   0  -5   -2.60    2.40
   0   0   5   -3.40    2.40
   0   0   5    0.40    2.50
   0   0  -5    1.30    1.30
   1   0   5   -1.40    2.20
  -1   0  -5    0.40    1.50
   1   0   5   -1.10    2.40
  -1   0  -5   -0.70    2.30
  -1   0  -5    2.40    2.30
   2   0   5   -1.70    2.50
   2   0   5    0.90    1.80
  -2   0  -5   -0.70    1.70
  -2   0  -5    0.50    2.50
   2   0   5   -2.40    2.50
  -2   0  -5   -0.60    2.60
   3   0   5   -4.50    2.80
   3   0   5   -2.00    2.80
  -3   0  -5    1.80    2.70
  -3   0  -5   -1.90    2.10
   3   0   5    1.60    2.00
  -3   0  -5   -7.10    2.90
   4   0   5   -7.00    3.20
  -4   0  -5   -1.30    2.30
  -4   0  -5   -1.50    3.20
  -4   0  -5   -2.30    3.60
   4   0   5   -4.50    2.80
   4   0   5    0.60    2.60
  -5   0  -5   -1.80    3.80
  -5   0  -5   -2.20    3.00
   5   0   5   -2.80    3.30
  -5   0  -5   -0.40    4.00
   5   0   5   -2.30    2.90
   5   0   5   -4.40    4.10
  -6   0  -5    0.40    4.20
   6   0   5   -1.10    3.40
   6   0   5   -4.00    4.70
  -6   0  -5   -1.70    4.60
   6   0   5    2.00    4.00
   7   0   5   -2.90    4.60
  -7   0  -5   -1.80    4.70
   7   0   5   -3.10    5.50
  -7   0  -5   -3.00    5.60
   7   0   5   -0.60    4.10
   8   0   5    0.20    4.70
   8   0   5    0.70    7.10
  -8   0  -5    9.30    6.40
  -8   0  -5   -3.10    5.20
   8  -1  -5  107.39   10.10
   8  -1  -5  121.59    9.20
   8  -1  -5  115.99   11.90
  -8  -1   5   93.99    9.50
  -8  -1   5   97.49   10.00
  -8   1   5  122.49   10.90
   8   1  -5  126.09    9.40
   7  -1  -5   54.79    5.40
  -7  -1   5   42.10    6.00
   7  -1  -5   56.39    7.00
  -7  -1   5   45.60    6.00
   7  -1  -5   59.39    5.90
   7   1  -5   54.99    6.00
  -7   1   5   48.30    5.80
   7   1  -5   36.80    5.20
  -7   1   5   48.50    6.50
   7   1  -5   50.79    6.70
   6  -1  -5  217.18   14.90
   6  -1  -5  253.57   14.00
   6  -1  -5  228.48   14.30
  -6  -1   5  240.98   14.70
  -6  -1   5  242.48   14.10
   6   1  -5  226.48   14.30
  -6   1   5  241.58   15.00
   6   1  -5  233.68   14.20
  -6   1   5  254.07   14.50
   6   1  -5  217.78   15.00
  -5  -1   5  388.66   20.40
   5  -1  -5  385.46   19.90
   5  -1  -5  347.17   20.50
  -5  -1   5  343.77   20.00
   5  -1  -5  351.66   19.90
  -5   1   5  395.06   20.10
  -5   1   5  329.27   20.50
   5   1  -5  339.97   19.90
   5   1  -5  343.07   20.60
   4  -1  -5  295.27   16.30
   4  -1  -5  287.07   16.80
   4  -1  -5  293.67   16.40
  -4  -1   5  297.87   16.80
  -4  -1   5  293.67   16.50
   4   1  -5  304.07   16.40
  -4   1   5  281.67   16.50
  -4   1   5  291.87   16.90
   4   1  -5  303.87   16.80
   3  -1  -5 1370.96   71.09
  -3  -1   5 1425.66   71.09
   3  -1  -5 1298.77   71.29
  -3  -1   5 1431.16   71.29
   3  -1  -5 1350.96   70.99
  -3   1   5 1287.77   71.09
   3   1  -5 1396.16   71.29
  -3   1   5 1271.57   71.29
   3   1  -5 1314.67   71.09
  -2  -1   5  269.17   14.70
   2  -1  -5  255.47   14.50
  -2  -1   5  255.77   14.30
  -2   1   5  271.47   14.30
   2   1  -5  260.07   14.70
  -2   1   5  248.58   14.70
   2   1  -5  271.77   14.40
  -1  -1   5  936.41   53.49
  -1  -1   5 1060.89   53.29
   1  -1  -5 1043.60   53.59
   1  -1  -5 1029.20   53.39
  -1   1   5 1021.30   53.39
   1   1  -5  985.60   53.49
   0  -1  -5   30.00    3.20
   0  -1   5   39.90    3.50
   0  -1   5   27.90    3.20
   0  -1  -5   32.80    3.30
   0   1  -5   32.40    3.40
   0   1   5   29.80    3.00
   0   1  -5   28.90    3.20
   0   1   5   39.80    3.60
   0   1  -5   34.50    3.50
   1  -1   5  996.60   49.70
  -1  -1  -5  905.81   49.40
   1  -1   5  916.31   49.40
  -1  -1  -5  966.50   49.40
  -1   1  -5  955.30   49.70
  -1   1  -5  911.71   49.30
   1   1   5  890.71   49.50
   1   1   5  920.11   49.40
  -1   1  -5  956.50   49.50
   2  -1   5  341.27   18.20
   2  -1   5  309.47   18.80
  -2  -1  -5  342.37   18.50
  -2  -1  -5  308.47   18.00
   2  -1   5  349.07   18.50
   2   1   5  347.87   18.50
  -2   1  -5  328.57   18.80
   2   1   5  339.27   18.00
  -2   1  -5  359.46   18.60
   2   1   5  342.07   18.60
  -2   1  -5  333.37   18.20
   3  -1   5  881.61   46.60
  -3  -1  -5  863.41   46.70
  -3  -1  -5  860.41   46.60
  -3  -1  -5  833.82   46.40
   3  -1   5  889.71   47.00
   3  -1   5  885.91   46.50
   3   1   5  911.71   46.90
  -3   1  -5  869.31   46.50
   3   1   5  914.61   46.70
  -3   1  -5  894.91   46.70
  -3   1  -5  799.62   46.90
   3   1   5  923.91   46.40
   4  -1   5  318.67   18.30
   4  -1   5  317.27   17.60
  -4  -1  -5  302.27   17.50
   4  -1   5  325.57   17.60
  -4  -1  -5  339.47   18.00
  -4  -1  -5  289.07   17.90
   4   1   5  300.97   17.80
  -4   1  -5  307.47   17.60
   4   1   5  315.77   18.20
  -4   1  -5  326.57   18.10
   4   1   5  311.07   17.40
  -4   1  -5  332.77   18.30
  -5  -1  -5   97.39    7.50
   5  -1   5   99.29    7.40
  -5  -1  -5   73.99    7.80
   5  -1   5   81.59    7.50
   5  -1   5   83.59    6.90
   5   1   5   81.09    7.10
   5   1   5   74.49    7.30
  -5   1  -5   87.99    8.40
  -5   1  -5   80.49    8.20
   5   1   5   75.89    8.20
  -5   1  -5   93.99    7.20
   6  -1   5  381.16   22.40
   6  -1   5  391.06   22.50
   6  -1   5  382.76   23.40
  -6  -1  -5  454.65   22.90
  -6   1  -5  358.76   23.00
   6   1   5  373.56   23.30
   6   1   5  427.16   22.40
  -6   1  -5  394.56   22.50
   6   1   5  386.66   22.40
  -6   1  -5  419.96   23.30
  -7  -1  -5    8.70    4.80
  -7  -1  -5    5.00    5.40
   7  -1   5   16.20    6.00
   7  -1   5   11.30    4.50
   7  -1   5   10.40    5.00
  -7   1  -5   15.10    5.90
   7   1   5   11.30    4.30
   7   1   5   19.70    4.90
   7   1   5   18.60    5.80
  -7   1  -5   14.20    5.40
  -7   1  -5   12.70    4.40
  -8  -1  -5   82.59    9.60
   8  -1   5   93.19    8.80
   8   1   5   91.79    8.60
  -8   1  -5   86.69   10.20
   8   1   5   95.09    9.20
  -8  -2   5   60.09    6.80
  -8  -2   5   49.90    7.50
   8  -2  -5   72.89    7.40
   8  -2  -5   63.99    6.90
   8  -2  -5   82.49    8.60
  -8   2   5   63.09    7.60
   8   2  -5   54.79    6.50
  -7  -2   5  235.68   14.40
   7  -2  -5  223.08   13.80
   7  -2  -5  210.88   15.40
   7  -2  -5  224.38   14.30
   7   2  -5  253.27   15.30
   7   2  -5  215.18   14.60
  -7   2   5  219.38   14.50
   7   2  -5  210.88   14.10
  -7   2   5  234.58   15.20
   6  -2  -5  537.65   28.20
   6  -2  -5  518.45   29.00
   6  -2  -5  509.85   28.20
  -6  -2   5  534.85   28.60
  -6  -2   5  457.75   28.30
   6   2  -5  528.95   28.30
  -6   2   5  501.35   29.00
   6   2  -5  502.75   28.40
  -6   2   5  538.25   28.70
   6   2  -5  520.95   29.00
   5  -2  -5  332.27   18.40
   5  -2  -5  347.77   19.10
   5  -2  -5  334.97   18.50
  -5  -2   5  343.47   18.40
  -5  -2   5  326.47   18.70
  -5   2   5  323.27   18.60
   5   2  -5  334.67   18.40
  -5   2   5  313.07   19.10
   5   2  -5  293.77   19.00
   4  -2  -5  667.63   38.10
  -4  -2   5  725.03   38.00
   4  -2  -5  724.73   37.70
   4  -2  -5  726.33   37.70
  -4  -2   5  733.03   37.70
  -4   2   5  674.53   38.20
  -4   2   5  735.53   37.90
   4   2  -5  727.03   38.20
   4   2  -5  654.63   37.80
  -3  -2   5  138.89    8.90
   3  -2  -5  153.98    8.80
   3  -2  -5  149.99    9.20
  -3  -2   5  159.58    9.50
   3   2  -5  150.08    8.90
  -3   2   5  140.69    9.40
   3   2  -5  158.78    9.50
  -3   2   5  162.18    9.00
  -2  -2   5 2205.18  115.99
   2  -2  -5 2308.97  116.39
  -2  -2   5 2187.58  116.19
   2   2  -5 2249.68  116.09
   2   2  -5 2215.48  116.29
  -2   2   5 2259.87  116.09
  -2   2   5 2070.49  116.19
  -1  -2   5  188.88   10.60
  -1   2   5  188.28   10.80
  -1   2   5  195.38   11.50
   1   2  -5  200.48   11.20
   0  -2   5 1727.03   91.39
   0   2  -5 1834.02   91.89
   0   2  -5 1828.12   91.69
   0   2   5 1610.34   91.49
   0   2   5 1727.53   91.69
   1  -2   5  704.83   40.60
   1  -2   5  687.73   40.70
   1  -2   5  840.82   40.50
  -1   2  -5  792.02   41.00
   1   2   5  818.02   40.70
   1   2   5  750.82   40.50
   2  -2   5 1262.07   71.49
   2  -2   5 1316.77   71.29
  -2   2  -5 1266.67   71.19
   2   2   5 1333.97   70.99
   2   2   5 1451.55   71.39
  -2   2  -5 1502.65   71.39
   2   2   5 1338.27   71.29
   3  -2   5 1097.39   56.19
   3  -2   5 1056.59   56.09
   3  -2   5  997.40   56.49
   3   2   5 1144.59   56.49
  -3   2  -5 1025.10   56.69
   3   2   5 1038.80   56.19
   3   2   5 1044.40   55.99
  -3   2  -5 1031.90   56.19
  -3   2  -5 1122.79   56.39
   4  -2   5  366.86   20.40
   4  -2   5  380.46   20.60
   4  -2   5  354.86   21.10
   4   2   5  352.46   20.30
   4   2   5  403.86   21.00
  -4   2  -5  360.86   21.20
  -4   2  -5  367.66   20.60
   4   2   5  361.46   20.70
  -4   2  -5  390.66   21.00
   5  -2   5  452.85   27.60
   5  -2   5  473.95   26.90
  -5  -2  -5  535.75   27.00
   5  -2   5  493.15   27.00
  -5   2  -5  481.55   27.70
   5   2   5  513.05   26.80
  -5   2  -5  489.95   27.50
  -5   2  -5  457.05   27.00
   5   2   5  502.55   27.60
   5   2   5  513.05   27.20
   6  -2   5   55.79    6.80
   6  -2   5   61.99    5.60
   6  -2   5   55.19    6.00
  -6  -2  -5   55.39    5.70
   6   2   5   59.69    6.70
   6   2   5   50.59    5.40
  -6   2  -5   58.99    5.70
  -6   2  -5   51.39    6.90
  -6   2  -5   44.50    6.50
   6   2   5   66.89    7.00
  -7  -2  -5  399.96   22.30
   7  -2   5  397.96   22.00
   7  -2   5  375.36   22.60
   7  -2   5  382.96   23.60
   7   2   5  384.66   23.60
  -7   2  -5  423.86   23.50
  -7   2  -5  384.56   22.40
   7   2   5  377.86   22.30
  -7   2  -5  333.67   23.20
   7   2   5  395.26   22.40
  -8  -2  -5   21.90    5.20
   8  -2   5   19.20    4.70
   8  -2   5   35.10    8.10
   8   2   5   13.60    5.30
  -8   2  -5   26.70    6.30
   8   2   5   30.60    7.20
  -8   2  -5   20.60    5.20
   8  -3  -5   23.70    7.20
   8  -3  -5   18.40    6.80
   8  -3  -5   27.10    4.70
   8   3  -5   17.30    5.20
  -8   3   5   18.50    6.20
   7  -3  -5   77.69    8.50
   7  -3  -5   81.59    8.00
   7  -3  -5   64.79    7.10
   7   3  -5   81.99    8.10
  -7   3   5   76.69    7.30
  -7   3   5   62.79    7.60
   7   3  -5   86.49    8.50
   7   3  -5   72.99    7.60
   6  -3  -5   74.19    7.30
   6  -3  -5   65.39    6.80
  -6   3   5   57.19    6.50
   6   3  -5   67.29    6.90
  -6   3   5   67.39    6.40
   6   3  -5   63.49    6.70
   5  -3  -5  865.11   47.30
   5  -3  -5  903.71   47.00
   5   3  -5  862.41   47.50
  -5   3   5  899.71   47.60
   5   3  -5  850.51   47.00
  -5   3   5  901.51   47.10
   4  -3  -5  365.86   19.50
   4   3  -5  378.36   20.00
   4   3  -5  352.56   19.40
  -4   3   5  318.47   19.90
  -4   3   5  347.67   19.60
   3  -3  -5  919.61   48.40
  -3   3   5  928.71   48.60
  -3   3   5  890.31   48.80
   3   3  -5  973.10   48.90
   3   3  -5  869.91   48.50
  -2   3   5  226.28   13.00
   2   3  -5  220.08   12.70
   2   3  -5  235.48   13.30
  -2   3   5  237.08   12.80
   1   3  -5 1418.76   69.39
   1   3  -5 1216.18   69.09
   0   3  -5    8.90    2.80
   0   3  -5    8.10    2.50
   0   3  -5    9.90    2.70
   1  -3   5   62.49    5.30
  -1   3  -5   67.49    5.40
  -1   3  -5   60.49    5.40
  -1   3  -5   67.79    6.00
   2  -3   5    4.70    2.50
  -2   3  -5    0.80    2.60
  -2   3  -5    0.60    3.10
  -2   3  -5    3.10    3.10
   3  -3   5   10.70    3.30
   3  -3   5   10.30    3.00
   3   3   5    9.10    3.20
  -3   3  -5   11.30    3.60
   3   3   5    6.50    2.20
  -3   3  -5    4.80    3.30
  -3   3  -5   13.10    2.80
   3   3   5   12.80    3.00
   4  -3   5  270.27   15.30
   4  -3   5  258.67   14.50
   4  -3   5  255.77   15.00
   4   3   5  263.07   15.20
  -4   3  -5  245.08   15.60
  -4   3  -5  256.37   15.40
   4   3   5  248.38   15.00
   4   3   5  243.18   14.40
  -4   3  -5  259.97   15.00
   5  -3   5   33.50    4.70
   5  -3   5   42.60    5.70
   5  -3   5   36.40    4.00
   5   3   5   36.20    5.30
  -5   3  -5   34.40    5.40
  -5   3  -5   43.90    5.70
  -5   3  -5   40.90    4.70
   5   3   5   43.60    4.40
   5   3   5   32.40    4.90
   6  -3   5   17.90    4.70
   6  -3   5   21.80    5.30
   6  -3   5   21.00    4.00
  -6   3  -5   14.00    5.70
   6   3   5   25.60    4.60
   6   3   5   17.00    4.20
   6   3   5   16.90    5.40
  -6   3  -5   20.50    4.30
  -6   3  -5   12.40    5.30
   7  -3   5   35.70    4.90
   7  -3   5   45.10    7.40
   7  -3   5   36.60    6.00
  -7   3  -5   39.50    6.90
   7   3   5   53.59    5.90
   7   3   5   37.10    6.60
  -7   3  -5   33.50    5.50
   7   3   5   36.10    5.30
  -7   3  -5   24.30    7.00
   8  -3   5   29.50    7.20
   8  -3   5   19.90    4.50
  -8   3  -5   21.80    5.40
  -8   3  -5   17.60    6.30
   8   3   5   16.40    5.30
   7  -4  -5   67.49    7.00
  -7   4   5   67.19    7.50
   7   4  -5   57.69    6.30
  -7   4   5   77.09    7.10
   7   4  -5   80.19    7.60
   6  -4  -5    1.70    4.20
   6   4  -5    2.00    3.60
  -6   4   5    3.80    4.20
  -6   4   5   -0.70    4.60
   6   4  -5    6.20    4.60
   5  -4  -5   79.79    7.20
  -5   4   5   68.99    6.80
   5   4  -5   69.59    6.60
   5   4  -5   73.89    7.70
  -5   4   5   64.89    7.60
   4   4  -5  711.33   35.50
  -4   4   5  640.94   35.90
  -4   4   5  648.14   35.60
   4   4  -5  643.14   35.90
  -3   4   5   19.60    2.60
  -3   4   5   15.80    2.90
   3   4  -5   22.30    3.80
   3   4  -5   16.40    2.60
  -3   4   5   17.60    3.40
   1   4  -5  241.98   14.00
   0   4  -5  161.18   10.00
   1  -4   5   63.69    5.90
  -1   4  -5   57.39    6.10
  -1   4  -5   62.99    5.90
   2  -4   5  266.97   15.80
  -2   4  -5  296.77   15.80
  -2   4  -5  262.67   15.80
  -2   4  -5  281.07   16.30
   3  -4   5   10.50    3.20
   3   4   5    8.80    2.50
  -3   4  -5   10.30    3.20
  -3   4  -5   12.30    4.00
  -3   4  -5    6.10    3.90
   4  -4   5   72.39    6.90
  -4   4  -5   70.69    7.50
   4   4   5   59.69    6.00
   4   4   5   68.79    6.90
   4   4   5   59.69    7.10
  -4   4  -5   68.79    6.60
  -4   4  -5   79.39    6.90
   5  -4   5  127.79    9.80
   5   4   5  125.89   10.10
  -5   4  -5  132.09    9.80
  -5   4  -5  135.09   10.70
   5   4   5  134.89    9.10
  -5   4  -5  132.79   10.60
   5   4   5  119.09   10.10
   6  -4   5    1.10    5.00
   6  -4   5    4.70    4.60
  -6   4  -5   10.50    6.10
   6   4   5    6.10    4.20
   6   4   5   -0.60    4.90
   6   4   5   -0.70    4.00
  -6   4  -5   -2.30    5.00
  -6   4  -5    3.00    4.30
   7  -4   5   12.00    5.60
   7  -4   5   12.90    3.90
   7   4   5    4.00    5.60
  -7   4  -5    9.70    5.70
  -7   4  -5   11.40    9.70
   7   4   5    6.20    4.40
  -7   4  -5   14.50    4.90
   7   4   5   13.60    5.10
   7  -5  -5  215.68   15.00
  -7   5   5  233.88   15.50
   7   5  -5  223.88   14.20
   7   5  -5  204.38   15.40
   6  -5  -5   75.99    8.80
  -6   5   5   90.29    8.30
   6   5  -5   76.89    9.10
  -6   5   5   87.39    9.20
   6   5  -5   86.59    7.80
   5  -5  -5  398.06   22.60
  -5   5   5  394.76   23.10
   5   5  -5  415.56   23.00
   5   5  -5  397.66   22.40
  -5   5   5  400.16   22.50
   4  -5  -5   25.10    3.90
  -4   5   5   27.50    3.60
  -4   5   5   34.00    4.10
   4   5  -5   35.50    4.70
   4   5  -5   30.70    3.80
  -4   5   5   35.50    4.60
  -3   5   5  466.55   24.50
  -3   5   5  451.05   24.90
  -3   5   5  443.76   24.60
   1   5  -5 1751.92   92.49
   0   5  -5   25.50    3.90
  -1   5  -5 1149.08   61.09
   2  -5   5  798.22   44.40
  -2   5  -5  785.52   44.30
  -2   5  -5  894.71   44.20
   3  -5   5  280.27   17.60
   3   5   5  330.17   16.80
  -3   5  -5  300.17   17.60
  -3   5  -5  297.77   18.10
   4  -5   5  271.77   17.50
  -4   5  -5  299.17   17.70
   4   5   5  307.97   16.70
  -4   5  -5  286.07   17.30
   4   5   5  301.87   17.20
  -4   5  -5  298.97   18.00
   5  -5   5   43.10    5.90
   5   5   5   51.99    6.00
  -5   5  -5   44.70    6.30
   5   5   5   55.79    5.30
   5   5   5   62.19    6.10
  -5   5  -5   43.40    6.30
  -5   5  -5   55.49    5.80
   6  -5   5  127.19   11.20
  -6   5  -5  140.59   11.30
   6   5   5  124.99    9.80
   6   5   5  126.09   10.90
   6   5   5  136.59   10.10
  -6   5  -5   91.79   11.60
  -6   5  -5  127.59   10.20
   7   5   5   25.10    6.40
  -7   5  -5   28.30    5.40
   7   5   5   23.80    5.20
   7   5   5   23.30    5.30
  -7   5  -5   21.30    6.40
   6  -6  -5   82.59    9.40
   6   6  -5  101.59    9.80
  -6   6   5  106.49    9.90
  -6   6   5  101.59    9.20
   6   6  -5  100.79    8.40
   5   6  -5  217.78   15.40
   5   6  -5  269.07   14.70
  -5   6   5  244.68   14.40
  -5   6   5  244.78   15.60
  -5   6   5  241.18   14.80
  -4   6   5  473.15   26.50
  -4   6   5  479.55   26.20
   4   6  -5  513.95   26.40
  -4   6   5  464.45   26.90
   4   6  -5  477.05   27.00
   2   6  -5  561.94   31.00
   1   6  -5   75.99    7.50
   0   6  -5  424.16   23.90
  -1   6  -5   77.69    7.60
   2  -6   5  129.49   10.20
  -2   6  -5  143.49    9.80
   3  -6   5   93.39    8.40
  -3   6  -5   81.99    8.10
  -3   6  -5   87.09    8.00
  -3   6  -5   80.59    8.50
   4  -6   5  368.96   21.80
  -4   6  -5  376.36   21.90
   4   6   5  363.66   21.00
   4   6   5  363.86   20.80
  -4   6  -5  381.36   21.70
  -4   6  -5  373.76   21.40
   5  -6   5  138.29   11.40
  -5   6  -5  105.19   11.00
  -5   6  -5  136.19   10.20
   5   6   5  125.59    9.40
  -5   6  -5  127.29   11.10
   5   6   5  115.69   10.00
   6   6   5    0.10    4.30
   6   6   5    4.00    5.00
  -6   6  -5   10.30    4.70
  -6   6  -5    1.30    5.80
  -6   6  -5    0.60    5.20
   6   6   5    6.60    4.50
   5  -7  -5   -0.60    4.40
   5   7  -5    6.60    3.80
   5   7  -5    4.70    4.60
  -5   7   5    6.70    4.60
  -5   7   5   -0.30    3.70
  -5   7   5   10.30    3.50
   4  -7  -5    6.70    4.00
  -4   7   5    4.50    3.30
  -4   7   5    3.90    4.20
  -4   7   5    7.30    3.00
   3   7  -5   76.19    8.20
   2   7  -5   38.30    5.10
   1   7  -5   17.50    4.60
   0   7  -5   26.40    4.80
  -1   7  -5    3.20    4.00
  -2   7  -5  106.19    8.90
   3  -7   5   40.30    5.70
  -3   7  -5   22.50    4.80
  -3   7  -5   24.40    5.10
  -3   7  -5   17.90    5.00
   4  -7   5   -1.70    5.10
  -4   7  -5   13.60    4.80
  -4   7  -5    8.90    4.40
  -4   7  -5   -0.40    4.90
   5   7   5   15.10    4.30
  -5   7  -5   15.60    5.00
  -5   7  -5    8.70    5.30
  -5   7  -5    4.60    5.50
   4   8  -5   36.00    6.20
   3   8  -5   13.90    4.70
   2   8  -5  127.19   10.60
   1   8  -5    9.40    4.60
   0   8  -5  569.64   31.90
  -1   8  -5   41.60    5.50
  -2   8  -5  124.89   10.20
  -3   8  -5  108.29    9.40
  -4   8  -5   14.30    4.90
  -4   8  -5    8.50    4.80
  -4   8  -5    9.20    4.60
   1   9  -5  155.68   12.50
   0   9  -5    9.10    4.80
  -1   9  -5   51.69    6.50
   8   0  -6  195.88   13.70
   8   0  -6  168.08   11.50
  -8   0   6  161.88   12.50
  -8   0   6  137.19   12.80
   7   0  -6  760.62   40.60
  -7   0   6  708.83   40.20
   7   0  -6  745.23   39.60
  -7   0   6  681.23   39.70
   7   0  -6  746.33   39.70
  -6   0   6    9.20    4.00
   6   0  -6    2.80    3.70
   6   0  -6    7.50    3.40
   6   0  -6    5.00    4.30
  -6   0   6   10.60    4.30
  -5   0   6  654.83   34.60
   5   0  -6  634.64   34.60
   5   0  -6  609.44   34.00
   5   0  -6  598.84   34.00
  -5   0   6  661.53   34.10
   4   0  -6  116.79    8.30
  -4   0   6  118.89    7.80
   4   0  -6  115.89    7.70
  -4   0   6  111.09    8.30
  -3   0   6  370.16   19.80
   3   0  -6  341.17   19.80
   3   0  -6  371.76   20.10
  -3   0   6  370.46   20.10
  -2   0   6   40.30    4.50
   2   0  -6   45.20    4.50
  -2   0   6   37.30    3.80
   1   0  -6 1821.72   88.69
  -1   0   6 1677.13   88.69
   1   0  -6 1557.44   88.79
   0   0   6  803.82   44.10
   0   0   6  861.51   44.40
   0   0  -6  810.32   44.30
   0   0  -6  847.72   44.10
  -1   0  -6 1048.80   58.69
   1   0   6 1022.50   58.69
   1   0   6 1165.48   59.09
  -1   0  -6 1183.78   59.09
   1   0   6 1189.78   59.29
  -1   0  -6 1095.59   59.19
  -2   0  -6 1815.72   94.49
  -2   0  -6 1869.81   94.99
   2   0   6 1774.02   94.69
   2   0   6 1772.12   94.49
   2   0   6 1773.22   94.99
  -3   0  -6    2.10    2.20
   3   0   6    2.40    3.10
  -3   0  -6    6.20    3.30
  -3   0  -6    2.40    2.90
   3   0   6    3.40    3.20
   3   0   6    3.20    2.40
  -4   0  -6  299.17   17.00
  -4   0  -6  292.07   16.40
   4   0   6  260.57   17.20
  -4   0  -6  318.07   17.20
   4   0   6  293.17   16.50
   4   0   6  290.77   16.80
  -5   0  -6    0.90    4.40
  -5   0  -6    2.30    3.10
   5   0   6    6.30    3.40
  -5   0  -6   -2.20    3.70
   5   0   6   -1.60    3.10
   5   0   6    0.70    4.20
   6   0   6  145.89   12.00
   6   0   6  154.98   10.50
  -6   0  -6  147.99   11.50
  -6   0  -6  161.28   10.60
   6   0   6  153.18   10.90
  -7   0  -6    7.20    5.10
  -7   0  -6    4.30    5.60
   7   0   6    1.40    5.90
   7   0   6    5.00    5.00
   7   0   6    7.80    4.30
  -8   0  -6  133.89   11.80
   8   0   6  137.99   10.80
   8  -1  -6   13.00    6.70
  -8  -1   6    5.30    5.60
   8  -1  -6    5.80    4.40
  -8  -1   6    4.70    5.00
   8  -1  -6    7.40    5.20
   8   1  -6    8.90    4.80
  -8   1   6    7.80    5.60
   7  -1  -6   71.89    8.10
   7  -1  -6   69.29    7.30
  -7  -1   6   55.29    6.60
   7  -1  -6   78.09    7.90
  -7  -1   6   70.49    7.10
   7   1  -6   75.89    8.10
   7   1  -6   71.09    7.60
  -7   1   6   72.09    6.90
  -7   1   6   60.99    7.30
   7   1  -6   80.69    8.00
  -6  -1   6   37.80    4.70
   6  -1  -6   31.50    5.40
   6  -1  -6   39.00    4.50
   6  -1  -6   37.40    4.60
  -6  -1   6   39.60    5.10
   6   1  -6   36.80    5.50
   6   1  -6   29.00    4.50
  -6   1   6   30.20    5.30
  -6   1   6   29.20    4.90
   6   1  -6   33.70    4.50
   5  -1  -6  190.68   11.20
   5  -1  -6  190.38   12.10
  -5  -1   6  186.48   11.80
  -5  -1   6  195.18   11.40
   5  -1  -6  173.08   11.20
  -5   1   6  190.68   12.10
   5   1  -6  180.48   12.10
  -5   1   6  180.68   11.40
   5   1  -6  166.88   11.30
  -4  -1   6 1340.77   73.69
   4  -1  -6 1361.76   73.59
   4  -1  -6 1408.36   74.09
   4  -1  -6 1405.36   73.79
  -4  -1   6 1509.25   74.09
  -4   1   6 1409.66   73.79
   4   1  -6 1319.17   74.09
  -4   1   6 1435.06   74.09
   4   1  -6 1387.56   73.79
  -3  -1   6  521.85   26.40
   3  -1  -6  480.25   26.30
  -3  -1   6  527.55   26.80
   3  -1  -6  504.35   26.80
   3   1  -6  473.15   26.50
   3   1  -6  477.85   26.80
  -3   1   6  465.85   26.80
  -3   1   6  485.55   26.40
   2  -1  -6 2148.98  112.39
  -2  -1   6 2131.29  112.49
   2  -1  -6 2099.29  112.69
  -2  -1   6 2187.98  112.19
  -2   1   6 2156.38  112.49
   2   1  -6 2045.10  112.49
   2   1  -6 2297.47  112.29
  -2   1   6 2050.09  112.29
  -1  -1   6 1181.18   58.49
  -1  -1   6 1128.49   58.79
   1  -1  -6 1151.18   58.69
   1  -1  -6 1014.60   58.79
   1   1  -6  985.20   58.89
   1   1  -6 1135.19   58.79
  -1   1   6 1146.49   58.69
  -1   1   6 1145.99   58.99
   0  -1   6   73.49    5.60
   0  -1   6   68.49    5.80
   0  -1  -6   66.59    5.10
   0  -1  -6   68.99    5.60
   0   1  -6   51.79    5.90
   0   1   6   71.99    6.00
   0   1  -6   62.59    4.80
   0   1   6   75.89    5.40
   0   1  -6   75.89    5.70
   1  -1   6  809.32   47.70
   1  -1   6  980.60   47.50
  -1  -1  -6  867.51   47.40
  -1  -1  -6  888.91   47.50
  -1   1  -6  937.21   47.50
   1   1   6  853.51   47.60
  -1   1  -6  919.41   47.80
  -1   1  -6  927.21   47.30
   1   1   6  873.21   47.50
  -2  -1  -6 2276.97  116.09
   2  -1   6 2308.47  115.89
  -2  -1  -6 2338.87  115.79
   2  -1   6 2174.08  116.29
   2  -1   6 2178.08  116.09
  -2   1  -6 1997.20  115.89
  -2   1  -6 2280.07  116.19
   2   1   6 2344.07  115.79
  -2   1  -6 1983.40  116.29
   2   1   6 2136.19  116.29
   2   1   6 2283.77  116.09
  -3  -1  -6  236.98   13.20
   3  -1   6  212.08   12.80
   3  -1   6  219.68   13.10
   3  -1   6  202.48   13.50
  -3  -1  -6  239.78   12.70
  -3   1  -6  232.88   13.60
   3   1   6  224.18   13.40
   3   1   6  244.98   12.60
   3   1   6  212.08   13.20
  -3   1  -6  212.38   12.80
  -3   1  -6  229.98   13.40
   4  -1   6  310.17   18.80
   4  -1   6  328.57   18.30
   4  -1   6  309.47   18.10
  -4  -1  -6  328.17   18.50
  -4  -1  -6  316.97   18.50
   4   1   6  297.27   18.70
   4   1   6  323.17   17.90
  -4   1  -6  336.87   18.70
  -4   1  -6  331.97   18.90
  -4   1  -6  364.56   18.20
   4   1   6  311.47   18.40
   5  -1   6  815.02   44.10
   5  -1   6  864.31   44.90
   5  -1   6  809.52   44.10
  -5  -1  -6  791.72   44.40
  -5   1  -6  792.92   44.50
   5   1   6  793.82   44.30
  -5   1  -6  869.91   44.20
  -5   1  -6  911.31   45.00
   5   1   6  780.92   44.00
   5   1   6  811.22   44.80
   6  -1   6    5.10    4.20
  -6  -1  -6    2.70    5.00
  -6  -1  -6    6.70    4.30
   6  -1   6   -1.30    3.70
   6  -1   6    2.40    5.00
   6   1   6    1.90    4.00
  -6   1  -6    0.60    4.80
   6   1   6   -1.80    3.60
  -6   1  -6    1.50    5.20
  -6   1  -6    2.20    3.60
   6   1   6    0.40    5.00
   7  -1   6   57.89    6.10
  -7  -1  -6   57.89    6.70
   7  -1   6   70.69    6.90
   7  -1   6   69.09    8.00
  -7   1  -6   45.60    7.30
   7   1   6   58.49    6.20
  -7   1  -6   72.19    7.80
   7   1   6   79.59    7.20
  -7   1  -6   65.79    7.40
   7   1   6   59.39    7.80
  -8  -1  -6    7.80    5.30
   8  -1   6   10.90    4.80
  -8  -1  -6    8.50    5.60
   8   1   6    5.90    4.90
  -8   1  -6    9.10    5.90
  -8  -2   6   -0.50    4.70
   8  -2  -6    6.00    6.50
  -8  -2   6   11.60    6.00
   8  -2  -6    5.30    4.50
   8  -2  -6    9.60    5.40
   8   2  -6    8.60    4.70
  -8   2   6    3.50    5.70
  -7  -2   6    3.30    4.20
   7  -2  -6    4.40    3.90
   7  -2  -6   -3.10    4.20
  -7  -2   6   13.60    5.10
   7  -2  -6   10.00    5.30
   7   2  -6    6.00    5.20
  -7   2   6    8.00    5.20
   7   2  -6    3.70    3.90
   7   2  -6    9.80    4.80
  -7   2   6   10.70    4.80
   6  -2  -6   94.89    7.90
  -6  -2   6   74.89    7.90
   6  -2  -6   89.79    7.70
  -6  -2   6  105.19    8.40
   6  -2  -6   94.99    9.10
   6   2  -6   98.99    7.60
  -6   2   6   90.29    8.30
  -6   2   6   85.09    9.00
   6   2  -6   86.09    9.20
   5  -2  -6   46.70    4.50
   5  -2  -6   43.60    4.30
   5  -2  -6   29.20    4.90
  -5  -2   6   46.60    4.90
  -5  -2   6   41.70    4.30
  -5   2   6   42.20    5.20
  -5   2   6   45.40    4.60
   5   2  -6   36.40    4.20
   5   2  -6   40.40    5.10
   4  -2  -6    2.80    2.70
  -4  -2   6    3.90    3.20
  -4  -2   6    1.70    2.60
   4  -2  -6   -0.40    3.00
   4   2  -6    0.80    2.50
  -4   2   6    3.40    2.80
   4   2  -6    0.70    3.30
  -4   2   6    3.20    3.20
  -3  -2   6  482.35   27.10
  -3  -2   6  529.35   27.50
   3  -2  -6  512.65   27.00
   3  -2  -6  506.95   27.70
   3  -2  -6  505.45   27.30
  -3   2   6  475.75   27.50
   3   2  -6  538.85   27.20
  -3   2   6  499.65   27.20
   3   2  -6  499.45   27.60
   2  -2  -6  215.88   13.40
  -2  -2   6  245.48   13.30
  -2  -2   6  227.18   12.60
   2  -2  -6  226.98   12.90
  -2   2   6  232.98   12.90
   2   2  -6  234.58   13.30
   2   2  -6  226.28   12.80
  -2   2   6  228.98   13.10
  -1  -2   6  254.57   14.40
  -1  -2   6  261.77   14.90
   1   2  -6  270.57   15.10
  -1   2   6  279.67   14.80
  -1   2   6  263.87   15.30
   0  -2   6    4.90    1.90
   0  -2   6    5.70    2.70
   0   2   6    5.80    2.20
   0   2   6    4.20    2.80
   0   2  -6    5.90    2.60
   0   2  -6    2.00    2.20
   0   2  -6    0.60    2.70
   1  -2   6   93.19    7.50
   1  -2   6  113.49    7.20
  -1   2  -6  101.39    7.00
   1   2   6  108.69    7.20
  -1   2  -6  109.69    7.90
   1   2   6  106.39    7.30
  -1   2  -6  117.69    7.50
   2  -2   6  173.38   10.40
   2  -2   6  173.38    9.90
   2  -2   6  174.88    9.80
  -2   2  -6  161.68   10.30
  -2   2  -6  160.58   10.70
  -2   2  -6  145.59    9.70
   2   2   6  152.08   10.00
   2   2   6  162.28   10.00
   3  -2   6  156.08    9.80
   3  -2   6  146.79    9.20
   3  -2   6  146.99    9.10
   3   2   6  145.29    8.70
  -3   2  -6  151.08    9.30
   3   2   6  134.99    9.50
  -3   2  -6  151.98    9.70
   3   2   6  149.19    9.60
  -3   2  -6  141.09   10.10
   4  -2   6   29.70    3.70
   4  -2   6   36.60    4.80
   4  -2   6   33.20    4.00
  -4   2  -6   33.70    4.80
  -4   2  -6   30.80    4.00
   4   2   6   31.60    3.60
   4   2   6   33.10    4.50
   4   2   6   30.50    4.50
  -4   2  -6   32.10    4.70
   5  -2   6   -5.00    4.50
   5  -2   6   -3.10    3.10
   5  -2   6    0.70    3.80
  -5   2  -6   -1.30    4.30
   5   2   6   -1.40    3.40
   5   2   6   -3.00    4.20
  -5   2  -6    0.90    4.80
  -5   2  -6    7.00    3.60
   5   2   6   -0.40    4.10
   6  -2   6   74.99    7.70
   6  -2   6   65.19    7.20
   6  -2   6   79.59    8.20
  -6   2  -6   77.79    7.70
   6   2   6   67.79    7.30
   6   2   6   60.69    7.30
   6   2   6   73.89    7.70
  -6   2  -6   80.69    9.20
  -6   2  -6   71.59    7.50
   7  -2   6    6.30    6.30
   7  -2   6    1.80    4.20
   7  -2   6   16.60    5.20
   7   2   6   16.60    5.90
   7   2   6   21.90    5.20
   7   2   6    6.30    4.50
  -7   2  -6   13.90    4.60
  -7   2  -6   13.00    5.80
  -7   2  -6   11.70    6.10
   8  -2   6    6.90    4.60
  -8   2  -6    3.60    4.70
  -8   2  -6    1.40    5.60
   8   2   6   -1.30    4.70
   8  -3  -6  154.88   13.90
   8   3  -6  150.68   11.20
  -8   3   6  143.49   12.90
   7  -3  -6   93.69    9.00
   7  -3  -6   89.19   10.20
  -7   3   6   85.99    8.70
   7   3  -6   81.89    8.90
   7   3  -6   93.29    8.20
  -7   3   6   71.29    8.00
   7   3  -6   96.59    9.80
   6  -3  -6  489.15   27.40
   6  -3  -6  515.55   28.10
  -6   3   6  494.05   27.50
   6   3  -6  443.96   27.40
  -6   3   6  505.15   28.20
   6   3  -6  531.45   28.30
   5  -3  -6   -5.40    3.70
   5  -3  -6    7.60    3.40
  -5   3   6   -1.50    3.80
   5   3  -6   -0.50    3.10
   5   3  -6   -2.00    4.10
  -5   3   6    1.30    3.50
   4  -3  -6  420.66   23.20
   4   3  -6  435.76   23.30
   4   3  -6  423.16   23.80
  -4   3   6  406.26   23.70
  -4   3   6  440.46   23.40
   3  -3  -6   59.29    4.50
  -3   3   6   48.20    4.70
  -3   3   6   47.90    4.50
   3   3  -6   47.00    4.90
   3   3  -6   41.20    4.60
  -2   3   6 1512.05   82.29
   2   3  -6 1505.25   82.09
   2   3  -6 1627.84   82.49
  -2   3   6 1602.14   82.09
   1   3  -6    1.10    2.60
   1   3  -6   -1.70    3.10
  -1   3   6    0.60    2.10
  -1   3   6    2.20    3.10
   0   3  -6 2887.91  147.99
   0   3  -6 2954.50  147.79
   0   3  -6 2608.34  147.79
   1  -3   6 1638.04   92.69
  -1   3  -6 1805.12   92.69
  -1   3  -6 1840.22   93.09
   2  -3   6  578.34   28.90
  -2   3  -6  547.15   29.40
  -2   3  -6  551.74   28.90
   2   3   6  485.45   28.70
  -2   3  -6  537.55   28.90
   2   3   6  504.95   28.80
   3  -3   6 1013.30   56.29
   3  -3   6 1046.50   55.99
   3  -3   6 1073.49   56.59
   3   3   6 1074.79   55.79
  -3   3  -6 1146.79   56.49
  -3   3  -6 1026.60   56.29
  -3   3  -6  993.50   56.69
   3   3   6 1099.59   56.29
   4  -3   6   -1.80    3.50
   4  -3   6    2.10    3.30
   4  -3   6    2.50    2.70
   4   3   6    0.20    3.70
  -4   3  -6   -1.10    4.20
  -4   3  -6    0.30    3.90
  -4   3  -6    2.00    3.40
   4   3   6    2.60    3.60
   4   3   6    4.50    2.90
   5  -3   6  230.38   14.40
   5  -3   6  217.98   15.00
   5  -3   6  243.58   14.00
  -5   3  -6  230.58   15.20
  -5   3  -6  246.28   14.50
   5   3   6  225.28   14.60
   5   3   6  250.67   15.10
   5   3   6  242.78   14.00
  -5   3  -6  233.58   15.40
   6  -3   6    2.20    4.60
   6  -3   6    3.60    5.50
   6  -3   6    8.30    3.60
  -6   3  -6    2.10    5.60
   6   3   6    2.30    4.30
   6   3   6    7.60    4.30
   6   3   6    2.60    5.10
  -6   3  -6    2.70    5.20
  -6   3  -6    1.80    4.20
   7  -3   6  140.29   10.10
   7  -3   6  127.29   11.60
   7  -3   6  132.79   12.50
   7   3   6  123.39   12.20
   7   3   6  137.29   10.50
  -7   3  -6  118.19   12.50
  -7   3  -6  133.89   12.20
   7   3   6  134.69   11.00
  -7   3  -6  148.29   10.90
   8  -3   6   -4.40    4.20
   8  -3   6    1.70    7.20
  -8   3  -6    5.50    5.30
  -8   3  -6    2.10    5.80
   8   3   6    3.40    4.70
   7  -4  -6   85.49    9.60
  -7   4   6   92.69    9.10
  -7   4   6   91.99    9.70
   7   4  -6   86.79    8.50
   7   4  -6   81.19    8.50
   6  -4  -6  150.18   10.90
  -6   4   6  151.28   11.50
  -6   4   6  146.39   10.50
   6   4  -6  141.19   11.40
   6   4  -6  148.19   10.40
   5  -4  -6  562.24   30.50
   5   4  -6  527.45   30.40
  -5   4   6  579.64   31.10
  -5   4   6  554.44   30.60
   5   4  -6  568.94   31.10
   4  -4  -6   10.40    3.40
  -4   4   6    7.50    3.50
   4   4  -6    6.90    3.90
   4   4  -6    4.70    2.90
  -4   4   6    6.10    3.20
  -3   4   6 1982.80  107.29
  -3   4   6 2110.19  107.09
   3   4  -6 1905.51  106.99
   3   4  -6 2149.39  107.49
   2   4  -6  593.24   34.90
  -2   4   6  649.54   35.10
   2   4  -6  728.53   35.50
   1   4  -6  584.24   31.60
   0   4  -6  808.32   43.50
   0   4  -6  817.32   43.50
  -1   4  -6  624.04   35.90
  -1   4  -6  684.73   36.20
  -1   4  -6  693.13   35.90
   2  -4   6  383.76   20.60
  -2   4  -6  366.66   21.10
  -2   4  -6  330.07   20.40
  -2   4  -6  389.16   20.60
   3  -4   6  786.72   44.60
  -3   4  -6  863.41   44.60
  -3   4  -6  863.11   45.10
  -3   4  -6  810.42   44.60
   4  -4   6  607.54   33.20
   4   4   6  543.35   32.50
   4   4   6  629.14   33.10
  -4   4  -6  632.64   33.80
  -4   4  -6  638.74   33.20
  -4   4  -6  607.94   33.40
   4   4   6  595.24   33.20
   5  -4   6   69.49    7.70
  -5   4  -6   65.79    7.40
   5   4   6   71.49    6.70
  -5   4  -6   55.89    6.90
  -5   4  -6   51.49    6.90
   5   4   6   54.99    6.30
   5   4   6   77.29    6.70
   6  -4   6  377.76   21.00
   6  -4   6  348.17   22.30
   6  -4   6  386.26   22.10
   6   4   6  399.16   22.50
   6   4   6  356.96   21.80
   6   4   6  351.56   21.40
  -6   4  -6  349.77   22.70
  -6   4  -6  406.26   22.00
  -6   4  -6  387.86   22.80
   7  -4   6    1.40    3.60
   7   4   6   -1.20    4.90
  -7   4  -6   -6.40    5.70
   7   4   6   -4.80    5.50
   7   4   6    0.60    4.50
  -7   4  -6   10.30    5.00
   7  -5  -6   -3.80    4.70
  -7   5   6   -0.70    5.50
   7   5  -6   -4.30    4.30
   7   5  -6   12.10    7.70
   6  -5  -6    8.30    4.50
  -6   5   6   20.50    4.60
   6   5  -6   21.50    4.40
  -6   5   6   19.50    5.00
   6   5  -6   22.00    5.20
   5  -5  -6   64.79    7.40
   5   5  -6   67.19    6.90
   5   5  -6   76.19    7.20
  -5   5   6   73.89    7.40
  -5   5   6   75.39    8.10
  -4   5   6   25.40    3.90
   4   5  -6   26.30    3.60
   4   5  -6   31.20    5.10
  -4   5   6   25.90    4.50
   3   5  -6   20.80    4.40
  -3   5   6   23.20    3.30
  -3   5   6   13.90    3.50
   3   5  -6   17.60    3.20
   1   5  -6    6.90    3.30
   0   5  -6  245.28   15.60
   0   5  -6  283.57   15.40
  -1   5  -6  355.66   20.20
   2  -5   6  100.29    8.70
  -2   5  -6   90.99    8.80
  -2   5  -6  104.29    8.20
  -2   5  -6  104.29    8.40
   3  -5   6   56.89    5.90
  -3   5  -6   65.69    6.50
  -3   5  -6   58.59    5.80
  -3   5  -6   72.09    6.30
   4  -5   6   -0.40    4.40
  -4   5  -6    1.30    4.50
  -4   5  -6    0.70    4.60
   4   5   6    2.30    3.10
  -4   5  -6    2.40    3.80
   5  -5   6    0.10    4.70
  -5   5  -6    6.00    4.30
   5   5   6   -4.00    3.60
   5   5   6    0.60    4.60
  -5   5  -6    4.10    5.10
  -5   5  -6   -0.50    4.90
   5   5   6    3.50    4.50
   6  -5   6   31.00    6.00
   6   5   6   42.50    5.20
  -6   5  -6   20.10    6.30
   6   5   6   39.70    5.90
   6   5   6   25.70    5.50
  -6   5  -6   33.70    6.30
  -6   5  -6   22.10    5.30
  -7   5  -6   -1.50    5.70
   7   5   6    7.20    5.90
   7   5   6    1.60    4.80
   7   5   6   -3.10    5.00
  -7   5  -6    4.80    5.10
   6  -6  -6   -6.90    4.20
  -6   6   6    1.10    4.20
  -6   6   6   -1.60    5.00
   6   6  -6    8.80    5.20
   6   6  -6    1.20    4.10
   5   6  -6  102.19    9.40
   5   6  -6   99.79    8.10
  -5   6   6   88.29    8.30
  -5   6   6   94.39    9.20
  -4   6   6    7.80    2.90
  -4   6   6    0.40    3.30
   4   6  -6    2.00    3.20
  -4   6   6    2.70    3.80
   4   6  -6    7.30    4.70
   2   6  -6   24.90    4.80
   1   6  -6  556.04   30.70
   0   6  -6  120.19    9.50
  -1   6  -6  348.57   20.10
  -2   6  -6  378.06   22.40
  -2   6  -6  411.56   22.90
  -2   6  -6  391.86   22.30
   3  -6   6   22.30    4.80
  -3   6  -6   21.10    4.30
  -3   6  -6   22.90    5.10
  -3   6  -6   16.50    5.00
   4  -6   6  119.09   10.50
  -4   6  -6  116.39   10.60
  -4   6  -6  111.49    9.40
  -4   6  -6  110.49   10.10
   5  -6   6   -4.10    5.00
   5   6   6    7.00    4.60
   5   6   6   -0.70    3.70
  -5   6  -6   -0.50    5.20
  -5   6  -6   -0.90    5.10
  -5   6  -6   -1.40    4.50
  -6   6  -6   56.79    6.80
  -6   6  -6   52.49    7.40
   6   6   6   62.89    6.00
   6   6   6   54.69    6.90
   6   6   6   53.99    6.50
   5   7  -6   29.90    5.60
  -5   7   6   28.20    4.40
  -5   7   6   18.90    5.10
   5   7  -6   26.40    4.60
  -4   7   6  405.56   23.10
  -4   7   6  418.36   23.70
   3   7  -6   32.80    5.60
   2   7  -6  377.26   22.00
   1   7  -6  178.98   12.50
   0   7  -6  137.19   11.00
  -1   7  -6   71.79    6.80
  -2   7  -6   95.99    9.80
  -2   7  -6  119.29    9.30
   3  -7   6  169.58   12.70
  -3   7  -6  163.58   12.30
  -3   7  -6  160.58   12.10
  -3   7  -6  169.18   11.80
   4  -7   6   68.29    7.30
  -4   7  -6   60.39    7.00
  -4   7  -6   39.40    6.30
  -4   7  -6   54.09    6.20
  -5   7  -6  148.59   12.60
  -5   7  -6  162.58   12.00
  -5   7  -6  137.69   12.50
  -4   8   6   15.80    4.70
   4   8  -6    5.50    5.20
   3   8  -6   68.29    7.10
   2   8  -6   -8.40    4.60
   1   8  -6   93.49    9.50
   0   8  -6   75.09    7.20
  -1   8  -6   95.89    9.40
  -2   8  -6   96.39    9.30
  -3   8  -6   17.00    4.90
  -3   8  -6   23.40    5.50
  -3   8  -6   12.80    5.10
   1   9  -6    1.00    5.00
   0   9  -6    6.30    5.10
  -8   0   7    0.80    5.00
   8   0  -7   -5.20    4.40
  -8   0   7    1.30    5.70
   7   0  -7   -2.00    5.50
  -7   0   7   -1.20    4.50
   7   0  -7   -4.10    4.20
   7   0  -7    5.60    4.60
  -7   0   7   -1.90    4.80
  -6   0   7   -2.30    3.80
   6   0  -7   -0.60    3.60
   6   0  -7   -0.60    4.40
   6   0  -7    0.40    3.60
  -6   0   7   -4.40    4.00
  -5   0   7    0.60    3.20
  -5   0   7   -2.60    3.60
   5   0  -7   -0.50    3.10
   5   0  -7    3.40    4.00
   5   0  -7   -1.30    3.00
  -4   0   7   -1.20    2.50
   4   0  -7    2.30    2.80
   4   0  -7    3.40    3.20
  -4   0   7    4.70    3.20
  -3   0   7    1.90    2.40
  -3   0   7    0.90    2.60
   3   0  -7    4.50    2.80
   2   0  -7    2.60    2.90
  -2   0   7   -1.80    2.70
  -2   0   7   -1.30    2.10
   2   0  -7   -1.00    2.60
   1   0  -7   -1.50    2.60
   1   0  -7   -0.70    2.50
  -1   0   7   -0.90    2.60
   0   0   7   -1.10    2.90
   0   0   7   -2.20    2.90
   0   0  -7   -0.40    2.80
   0   0  -7    0.40    2.80
   0   0  -7    0.10    1.70
  -1   0  -7    0.60    1.80
   1   0   7    0.80    3.00
  -1   0  -7   -3.60    2.90
  -1   0  -7   -1.40    2.80
   1   0   7   -4.70    2.80
   1   0   7    2.70    1.80
   2   0   7    4.80    2.00
  -2   0  -7   -1.00    2.90
  -2   0  -7    3.40    2.10
  -2   0  -7    0.90    3.00
   2   0   7    0.80    3.20
   2   0   7   -1.60    3.10
  -3   0  -7   -5.70    3.40
   3   0   7   -0.10    3.40
  -3   0  -7   -0.40    3.20
   3   0   7    1.00    2.50
   3   0   7    0.50    3.30
  -3   0  -7   -4.80    2.40
   4   0   7   -3.70    2.90
  -4   0  -7   -1.00    2.60
   4   0   7   -1.20    3.70
  -4   0  -7   -4.20    3.90
  -4   0  -7   -3.60    3.60
   4   0   7   -2.10    3.40
  -5   0  -7   -0.40    4.10
   5   0   7   -2.20    3.40
   5   0   7    0.90    4.50
   5   0   7   -1.60    3.60
  -5   0  -7   -4.70    4.60
  -5   0  -7    1.00    3.20
   6   0   7   -0.40    5.00
   6   0   7    0.50    3.80
  -6   0  -7    4.40    3.70
  -6   0  -7    5.70    5.60
  -6   0  -7   -3.30    4.70
   6   0   7   -2.50    4.30
   7   0   7   -2.90    5.10
  -7   0  -7   -8.00    6.00
   7   0   7    6.50    6.20
   7   0   7    6.50    4.20
  -7   0  -7   -0.20    5.00
  -8   0  -7   -4.50    5.20
  -8   0  -7    3.30    6.20
   8   0   7    2.60    4.90
  -8  -1   7    4.90    4.90
   8  -1  -7    5.60    5.90
  -8  -1   7    5.30    5.50
   8  -1  -7    0.30    4.30
  -8   1   7    8.90    5.50
   8   1  -7    3.00    4.30
   7  -1  -7  259.37   17.70
  -7  -1   7  241.58   16.30
  -7  -1   7  246.38   16.70
   7  -1  -7  287.57   16.20
   7  -1  -7  281.87   16.50
  -7   1   7  267.97   17.30
   7   1  -7  274.57   16.20
  -7   1   7  258.87   16.70
   7   1  -7  276.87   16.50
   7   1  -7  264.97   17.50
   6  -1  -7    3.10    3.70
  -6  -1   7    3.80    3.90
  -6  -1   7    2.50    3.90
   6  -1  -7    1.00    4.60
   6  -1  -7    0.40    3.50
   6   1  -7    2.80    3.50
   6   1  -7    2.90    4.60
  -6   1   7   -0.20    3.80
   6   1  -7    3.90    3.70
  -6   1   7    2.70    4.60
   5  -1  -7  793.42   42.50
   5  -1  -7  758.52   43.00
   5  -1  -7  805.82   42.60
  -5  -1   7  776.72   42.60
  -5  -1   7  867.31   43.00
   5   1  -7  775.12   42.50
   5   1  -7  730.33   43.00
  -5   1   7  814.82   42.60
  -5   1   7  820.12   43.10
   4  -1  -7  240.78   13.80
  -4  -1   7  233.28   14.40
   4  -1  -7  241.58   14.50
  -4  -1   7  259.47   13.90
   4   1  -7  252.87   14.60
  -4   1   7  247.18   14.60
  -4   1   7  235.48   14.00
   4   1  -7  227.88   13.90
  -3  -1   7 1782.12   91.19
  -3  -1   7 1749.72   90.89
   3  -1  -7 1709.53   91.09
  -3   1   7 1722.43   90.89
   3   1  -7 1730.83   91.19
   3   1  -7 1689.23   90.89
  -3   1   7 1706.03   91.19
   2  -1  -7  477.85   28.30
  -2  -1   7  582.14   28.20
  -2  -1   7  501.55   27.70
   2  -1  -7  509.35   28.00
  -2   1   7  491.55   28.00
  -2   1   7  545.15   27.80
   2   1  -7  522.65   28.20
   1  -1  -7  561.94   29.20
  -1  -1   7  547.15   29.00
  -1  -1   7  538.45   28.60
   1  -1  -7  535.35   28.80
  -1   1   7  536.65   28.90
   1   1  -7  542.35   29.00
  -1   1   7  547.85   29.30
   1   1  -7  474.85   29.10
   0  -1  -7 1312.47   65.69
   0  -1   7 1135.59   65.69
   0  -1   7 1199.48   65.49
   0  -1  -7 1129.39   65.39
   0   1   7 1380.86   65.89
   0   1  -7 1265.47   65.59
   0   1  -7 1253.27   65.29
   0   1  -7 1279.87   65.79
   0   1   7 1202.38   65.49
  -1  -1  -7  298.07   15.50
   1  -1   7  268.17   14.90
   1  -1   7  280.27   15.80
  -1  -1  -7  270.97   15.30
   1  -1   7  258.57   15.40
   1   1   7  264.37   15.40
   1   1   7  266.27   15.50
  -1   1  -7  269.97   15.00
  -1   1  -7  279.17   15.40
  -1   1  -7  251.17   15.70
   2  -1   7  945.91   48.30
  -2  -1  -7  897.41   47.90
  -2  -1  -7  856.61   47.40
  -2  -1  -7  917.41   47.90
   2  -1   7  870.91   47.60
   2  -1   7  945.71   47.90
  -2   1  -7  936.11   48.00
   2   1   7  847.02   47.40
  -2   1  -7  852.51   47.60
  -2   1  -7  836.52   48.20
   2   1   7  894.11   48.10
   2   1   7 1005.10   48.00
   3  -1   7   48.60    4.70
  -3  -1  -7   42.90    3.70
   3  -1   7   40.00    4.60
  -3  -1  -7   41.80    4.40
   3  -1   7   44.10    5.00
   3   1   7   41.40    4.50
  -3   1  -7   46.30    4.00
  -3   1  -7   31.60    4.80
   3   1   7   40.30    4.70
  -3   1  -7   42.90    5.00
   3   1   7   46.80    4.70
   4  -1   7  527.55   26.90
   4  -1   7  499.95   26.60
   4  -1   7  476.25   27.40
  -4  -1  -7  495.85   27.00
  -4  -1  -7  476.75   26.50
   4   1   7  460.45   27.20
  -4   1  -7  487.35   27.40
   4   1   7  484.45   26.40
  -4   1  -7  490.55   26.60
  -4   1  -7  476.05   27.10
   4   1   7  485.95   27.00
  -5  -1  -7   29.00    5.30
  -5  -1  -7   35.30    5.20
   5  -1   7   36.30    4.60
   5  -1   7   45.90    4.80
   5  -1   7   34.30    5.90
  -5   1  -7   35.80    6.20
   5   1   7   37.60    5.70
  -5   1  -7   42.30    4.50
   5   1   7   34.40    5.10
   5   1   7   56.29    6.00
  -5   1  -7   34.10    5.70
  -6  -1  -7  247.48   15.00
   6  -1   7  212.08   15.90
   6  -1   7  231.68   14.80
   6  -1   7  231.18   14.50
   6   1   7  256.47   14.70
   6   1   7  231.28   14.50
  -6   1  -7  243.68   14.60
   6   1   7  237.78   15.90
  -6   1  -7  196.48   15.70
  -6   1  -7  238.98   15.70
  -7  -1  -7   11.70    5.70
  -7  -1  -7   23.20    5.40
   7  -1   7   23.30    6.70
   7  -1   7   31.50    5.10
   7  -1   7   32.80    6.00
  -7   1  -7   25.10    6.00
  -7   1  -7   36.70    5.30
  -7   1  -7   18.90    6.60
   7   1   7   26.60    5.00
   7   1   7   37.10    6.70
   7   1   7   38.50    5.90
   8  -1   7   32.90    5.50
  -8  -1  -7   25.30    5.90
  -8  -1  -7   15.90    6.20
   8   1   7   32.20    5.60
  -8   1  -7   25.70    6.40
   8  -2  -7  327.47   20.60
   8  -2  -7  304.27   18.00
   8  -2  -7  297.97   19.90
  -8   2   7  266.47   19.60
   8   2  -7  309.97   18.50
   7  -2  -7    3.10    5.50
  -7  -2   7    7.90    5.00
  -7  -2   7    2.20    4.30
   7  -2  -7    4.40    4.40
   7  -2  -7    4.80    4.00
   7   2  -7    5.00    4.30
  -7   2   7   11.00    4.60
  -7   2   7    0.10    5.10
   7   2  -7    5.50    5.40
   7   2  -7    2.20    4.60
  -6  -2   7  601.94   35.10
  -6  -2   7  614.64   34.70
   6  -2  -7  653.13   34.80
   6  -2  -7  657.13   35.50
  -6   2   7  601.44   34.90
  -6   2   7  701.73   35.70
   6   2  -7  673.43   35.70
   6   2  -7  615.54   34.80
  -5  -2   7  184.48   11.80
   5  -2  -7  202.68   12.60
   5  -2  -7  184.88   11.70
  -5  -2   7  172.98   12.20
   5   2  -7  210.38   12.80
  -5   2   7  176.88   11.90
  -5   2   7  204.78   12.70
   5   2  -7  196.88   11.80
  -4  -2   7 1573.04   84.79
   4  -2  -7 1553.34   85.09
  -4  -2   7 1576.14   85.09
   4  -2  -7 1699.13   84.79
  -4   2   7 1660.13   85.29
  -4   2   7 1570.84   84.89
   4   2  -7 1572.44   84.89
   4   2  -7 1670.53   85.29
   3  -2  -7  138.99    8.30
   3  -2  -7  131.99    8.90
   3  -2  -7  145.69    9.60
  -3  -2   7  139.09    9.30
  -3  -2   7  132.89    8.40
  -3   2   7  123.09    9.20
   3   2  -7  144.39    9.50
  -3   2   7  146.59    8.70
   3   2  -7  142.79    8.60
  -2  -2   7 1798.62   90.79
   2  -2  -7 1653.63   90.99
  -2  -2   7 1763.22   91.19
   2  -2  -7 1785.62   91.29
  -2   2   7 1689.13   90.99
  -2   2   7 1643.34   91.09
   2   2  -7 1772.92   91.29
   1  -2  -7  764.82   38.80
  -1  -2   7  670.13   39.00
  -1  -2   7  723.23   38.70
  -1   2   7  749.82   38.90
   1   2  -7  675.93   39.20
  -1   2   7  761.82   39.50
   1   2  -7  770.82   39.20
   0  -2   7 1223.68   73.39
   0   2   7 1356.56   73.29
   0   2  -7 1512.35   73.59
   0   2   7 1474.65   73.79
   0   2  -7 1421.26   73.79
   0   2  -7 1367.26   73.39
   1  -2   7 1491.85   83.39
   1  -2   7 1793.42   83.49
   1  -2   7 1494.95   83.69
   1   2   7 1575.24   83.59
  -1   2  -7 1704.93   83.59
  -1   2  -7 1498.35   83.39
   1   2   7 1528.05   83.39
   2  -2   7  148.39    8.60
   2  -2   7  118.19    9.10
   2  -2   7  127.59    8.20
  -2   2  -7  141.69    9.10
   2   2   7  131.39    8.80
  -2   2  -7  119.79    8.20
   2   2   7  115.29    8.60
  -2   2  -7  129.79    9.40
   3  -2   7  740.93   36.90
   3  -2   7  725.83   36.80
   3  -2   7  646.14   37.20
   3   2   7  687.03   36.40
  -3   2  -7  665.93   36.80
  -3   2  -7  654.53   37.40
  -3   2  -7  707.43   37.20
   3   2   7  674.33   37.00
   3   2   7  669.33   37.10
   4  -2   7   41.30    4.50
   4  -2   7   45.90    5.60
   4  -2   7   46.50    5.30
   4   2   7   49.50    5.40
  -4   2  -7   47.30    5.60
   4   2   7   46.70    5.10
   4   2   7   38.80    5.20
  -4   2  -7   38.40    5.60
  -4   2  -7   51.19    4.80
   5  -2   7  359.66   21.10
   5  -2   7  355.96   20.80
   5  -2   7  363.46   21.90
  -5  -2  -7  393.26   21.10
   5   2   7  390.66   20.70
   5   2   7  363.16   21.20
  -5   2  -7  393.76   22.00
   5   2   7  346.17   21.70
  -5   2  -7  376.26   21.10
  -5   2  -7  356.96   21.60
   6  -2   7   19.80    5.80
  -6  -2  -7   15.70    4.30
   6  -2   7   12.70    4.20
   6  -2   7   17.40    4.80
  -6   2  -7   23.10    4.60
  -6   2  -7    5.00    5.60
  -6   2  -7    8.20    5.30
   6   2   7   13.30    4.50
   6   2   7   23.00    4.70
   6   2   7   15.90    5.60
   7  -2   7   84.89    7.90
   7  -2   7   86.79    9.10
   7  -2   7   85.79    8.50
   7   2   7   69.09    8.50
  -7   2  -7   79.59    8.50
   7   2   7   78.59    8.50
  -7   2  -7   72.99    8.40
   7   2   7   77.39    7.60
   8  -2   7   37.80    5.40
  -8   2  -7   30.80    6.70
  -8   2  -7   36.70    5.90
   8   2   7   36.90    5.80
   8  -3  -7   -1.70    6.60
   8   3  -7   -1.80    4.70
   7  -3  -7    0.10    5.50
   7  -3  -7    6.10    4.70
   7   3  -7   -0.40    4.10
   7   3  -7    5.70    5.40
  -7   3   7    2.60    5.30
  -7   3   7    2.40    4.80
   6  -3  -7    5.20    5.00
   6  -3  -7    8.80    4.20
  -6   3   7    7.90    4.20
   6   3  -7    3.70    3.70
  -6   3   7    1.10    4.70
   6   3  -7    5.50    4.90
   5  -3  -7  206.28   13.40
   5  -3  -7  222.08   12.80
   5  -3  -7  213.68   13.80
  -5   3   7  196.48   13.50
   5   3  -7  217.98   13.70
  -5   3   7  222.18   12.80
   5   3  -7  184.08   12.70
   4  -3  -7  126.49    8.00
   4  -3  -7  122.59    8.60
  -4   3   7  117.19    8.40
   4   3  -7  116.29    9.20
   4   3  -7  118.69    8.10
  -4   3   7  104.29    8.80
   3  -3  -7   36.80    3.40
   3   3  -7   40.10    3.80
   3   3  -7   36.80    4.60
  -3   3   7   35.60    3.90
  -3   3   7   37.40    4.20
  -2   3   7  143.49    9.10
   2   3  -7  156.78    9.90
  -2   3   7  149.09    9.40
   2   3  -7  150.48    9.10
   1   3  -7  122.49    7.80
   1   3  -7  109.99    8.20
   1   3  -7  111.39    7.90
  -1   3   7  105.29    7.30
   0   3  -7   35.50    4.30
   0   3  -7   39.20    4.20
   0   3  -7   46.00    4.90
   0   3   7   39.80    4.40
   0   3   7   41.20    4.30
   1  -3   7    8.60    3.10
  -1   3  -7    3.60    3.40
   1   3   7    5.50    3.00
  -1   3  -7    2.90    3.50
   1   3   7    0.60    2.70
  -1   3  -7    8.00    3.00
   2  -3   7   19.90    2.80
   2  -3   7   18.10    3.30
   2  -3   7   19.20    3.70
   2   3   7   23.30    3.60
  -2   3  -7   20.40    4.30
  -2   3  -7   18.20    4.20
  -2   3  -7   20.60    3.40
   2   3   7   23.30    3.70
   3  -3   7   11.20    3.50
   3  -3   7   12.70    2.80
   3  -3   7    9.60    4.10
   3   3   7    4.70    3.70
  -3   3  -7    9.00    4.20
  -3   3  -7    7.60    4.10
   3   3   7    7.50    3.50
  -3   3  -7    8.70    3.20
   4  -3   7  441.56   24.50
   4  -3   7  427.46   24.00
   4  -3   7  433.86   23.60
  -4   3  -7  480.05   25.00
   4   3   7  429.96   24.00
  -4   3  -7  414.96   24.00
   4   3   7  431.46   24.10
  -4   3  -7  408.66   24.30
   4   3   7  418.66   23.40
   4   3   7  425.86   24.30
   5  -3   7   -2.90    4.50
   5  -3   7    9.70    4.20
   5  -3   7    1.30    3.30
  -5   3  -7    0.00    4.80
  -5   3  -7    1.40    5.00
  -5   3  -7    2.40    4.10
   5   3   7    0.90    4.40
   5   3   7    5.40    4.40
   5   3   7   -0.70    3.50
   6  -3   7   65.29    7.40
   6  -3   7   68.49    6.70
   6  -3   7   72.89    7.40
   6   3   7   68.49    7.50
   6   3   7   55.59    6.60
  -6   3  -7   57.09    7.50
   6   3   7   74.29    6.50
  -6   3  -7   69.69    7.70
  -6   3  -7   74.59    8.40
   7  -3   7   48.80    7.60
   7  -3   7   55.39    7.70
   7  -3   7   47.20    5.40
   7   3   7   46.20    7.30
   7   3   7   58.99    6.50
   7   3   7   30.50    5.60
  -7   3  -7   26.20    9.00
  -7   3  -7   39.10    7.00
  -7   3  -7   47.30    6.20
   7  -4  -7    1.30    4.80
   7   4  -7   20.30    5.80
  -7   4   7    4.90    5.50
   7   4  -7    8.00    4.30
   6  -4  -7   10.40    4.50
   6   4  -7    7.80    3.90
  -6   4   7   12.00    4.20
  -6   4   7    2.40    4.70
   6   4  -7   16.20    5.20
   5  -4  -7   32.50    4.40
  -5   4   7   35.00    4.40
   5   4  -7   19.90    4.20
   5   4  -7   27.10    5.40
  -5   4   7   27.80    4.80
   4   4  -7  107.19    9.00
   4   4  -7  107.09    7.60
  -4   4   7  103.89    7.90
  -4   4   7   97.39    8.30
   3   4  -7  104.99    8.80
  -3   4   7  115.99    7.70
   3   4  -7  101.39    7.60
  -3   4   7  115.49    8.10
   2   4  -7  111.49    8.60
   2   4  -7  102.69    7.20
  -2   4   7   99.29    7.40
   1   4  -7   81.59    7.40
   1   4  -7   97.29    6.90
   1   4  -7   70.49    6.60
   0   4  -7    6.20    3.30
   0   4  -7   10.50    3.40
   0   4  -7    7.10    3.20
  -1   4  -7   97.29    7.50
  -1   4  -7   88.59    7.90
   2  -4   7  165.48   10.10
  -2   4  -7  135.79   10.80
  -2   4  -7  148.99   10.00
  -2   4  -7  147.59   10.40
   3  -4   7  177.78   10.90
  -3   4  -7  158.48   10.60
  -3   4  -7  161.98   11.60
   3   4   7  156.08   10.60
  -3   4  -7  153.18   11.10
   3   4   7  150.58   10.70
   4  -4   7   51.99    5.60
   4   4   7   43.30    5.40
  -4   4  -7   48.30    6.20
   4   4   7   52.49    5.50
   4   4   7   45.10    5.50
  -4   4  -7   44.40    5.20
  -4   4  -7   41.60    6.20
   5  -4   7  124.29   10.30
   5  -4   7  125.09   10.90
  -5   4  -7  121.89   11.10
   5   4   7  136.59    9.20
   5   4   7  128.39   10.40
  -5   4  -7  120.29   11.00
   5   4   7  118.59   10.60
  -5   4  -7  145.79   10.20
   6  -4   7   19.60    3.90
   6  -4   7   27.00    6.00
   6  -4   7   21.00    5.20
  -6   4  -7   21.50    4.90
   6   4   7   17.90    5.40
   6   4   7   11.20    5.60
  -6   4  -7   15.90    6.00
  -6   4  -7   16.90    6.50
   6   4   7   26.10    4.80
   7  -4   7   41.40    5.00
   7  -4   7   41.20    7.20
   7   4   7   38.20    6.20
  -7   4  -7   32.80    7.30
   7   4   7   37.60    7.00
   7   4   7   36.70    5.70
  -7   4  -7   41.70    6.10
   7  -5  -7  156.68   13.00
  -7   5   7  204.88   14.00
   7   5  -7  183.28   12.80
   6  -5  -7    6.90    4.40
  -6   5   7   16.90    5.20
   6   5  -7   23.10    5.80
   6   5  -7   11.50    4.20
  -6   5   7   16.20    4.40
   5  -5  -7  221.08   15.50
   5   5  -7  282.97   16.70
  -5   5   7  285.57   15.70
   5   5  -7  246.88   15.70
  -5   5   7  277.07   16.50
  -4   5   7   48.20    5.40
  -4   5   7   52.39    5.10
   4   5  -7   52.09    6.20
   4   5  -7   48.00    5.60
   3   5  -7  352.06   20.60
  -3   5   7  372.86   20.70
   3   5  -7  397.46   21.50
  -3   5   7  369.96   21.00
   2   5  -7   46.10    5.00
   2   5  -7   45.40    5.10
   2   5  -7   39.20    5.60
   1   5  -7  869.81   46.70
   0   5  -7  713.83   36.40
   0   5  -7  622.24   36.20
  -1   5  -7  453.15   25.10
  -1   5  -7  432.26   24.70
   2  -5   7  719.43   37.60
  -2   5  -7  682.53   37.90
  -2   5  -7  665.13   37.40
   3  -5   7    8.90    4.20
  -3   5  -7   13.50    4.80
  -3   5  -7   15.90    5.00
  -3   5  -7    6.40    3.80
   4  -5   7  366.36   20.00
   4   5   7  380.46   18.70
  -4   5  -7  309.57   20.50
   4   5   7  317.97   19.50
  -4   5  -7  328.27   19.60
   4   5   7  299.77   19.60
  -4   5  -7  336.67   20.10
   5  -5   7   -3.10    4.70
  -5   5  -7   11.50    5.80
   5   5   7    1.10    4.60
   5   5   7    1.80    5.00
   5   5   7   -1.10    3.80
  -5   5  -7    3.10    4.40
  -5   5  -7   -4.10    4.90
   6   5   7   73.89    7.50
  -6   5  -7   70.09    8.40
   6   5   7   81.89    8.20
   6   5   7   76.89    8.10
  -6   5  -7   51.09    8.20
  -6   5  -7   91.09    9.20
  -6   6   7  176.38   12.40
  -6   6   7  164.78   13.40
   6   6  -7  173.68   13.40
   6   6  -7  183.18   12.40
   5  -6  -7    1.40    3.90
   5   6  -7    8.50    4.00
  -5   6   7   11.70    4.80
   5   6  -7   13.80    5.00
  -5   6   7    9.70    3.90
  -4   6   7  484.45   27.90
   4   6  -7  526.35   27.80
  -4   6   7  501.25   28.30
   4   6  -7  509.55   28.60
   3   6  -7  181.98   11.10
  -3   6   7  170.08   11.40
   3   6  -7  176.38   12.60
  -3   6   7  177.38   11.10
   2   6  -7  119.89    9.50
   1   6  -7  593.24   32.70
   0   6  -7   55.19    5.80
  -1   6  -7   35.20    5.50
  -1   6  -7   33.00    5.00
  -2   6  -7    1.50    3.90
  -2   6  -7   -1.90    4.70
  -2   6  -7   -0.10    4.90
   3  -6   7  353.66   21.60
  -3   6  -7  369.66   21.10
  -3   6  -7  356.56   21.80
  -3   6  -7  376.46   21.40
   4  -6   7   10.70    5.10
  -4   6  -7    0.90    5.30
  -4   6  -7   12.80    5.70
  -4   6  -7   15.10    4.50
   5  -6   7  167.78   13.50
  -5   6  -7  165.28   12.60
   5   6   7  151.68   12.60
  -5   6  -7  175.88   13.40
   5   6   7  171.38   12.70
  -5   6  -7  170.08   13.50
   5   6   7  188.78   11.30
   6   6   7   37.60    6.10
  -6   6  -7   22.10    6.10
   6   6   7   32.60    5.40
  -6   6  -7   25.90    5.80
   6   6   7   41.50    6.60
  -5   7   7    0.30    3.70
   5   7  -7   -2.30    4.60
   5   7  -7    0.40    3.80
  -5   7   7    6.00    4.60
   4   7  -7    2.70    5.00
  -4   7   7    2.90    3.60
  -4   7   7    1.30    4.30
   4   7  -7    3.50    3.80
   3   7  -7    8.70    4.80
   2   7  -7   61.69    6.80
   1   7  -7   45.90    6.20
   0   7  -7    5.90    4.60
  -1   7  -7   31.70    5.30
  -2   7  -7    0.10    4.20
  -2   7  -7    2.70    4.80
  -3   7  -7   47.30    6.50
  -3   7  -7   42.20    5.60
  -3   7  -7   36.10    6.20
   4  -7   7    1.90    8.80
  -4   7  -7   -2.60    5.50
  -4   7  -7    6.90    4.80
  -4   7  -7   -1.40    5.20
   5   7   7    6.30    3.90
  -5   7  -7    0.90    5.30
  -5   7  -7    9.90    7.30
  -5   7  -7    2.30    5.50
   3   8  -7    4.00    4.90
   2   8  -7   85.99    9.50
   1   8  -7   55.59    6.70
   0   8  -7  173.48   13.10
  -1   8  -7  250.67   16.30
  -2   8  -7   -1.50    4.50
  -3   8  -7  160.98   12.50
  -3   8  -7  159.78   12.50
   8   0  -8    4.30    4.40
  -8   0   8    0.70    5.10
   7   0  -8  663.43   35.30
  -7   0   8  593.14   35.30
   7   0  -8  686.03   35.20
   7   0  -8  618.94   36.10
  -7   0   8  628.24   35.80
   6   0  -8   57.49    6.90
   6   0  -8   61.59    5.90
  -6   0   8   61.89    6.50
  -6   0   8   68.19    6.40
   6   0  -8   75.29    7.30
  -5   0   8  128.79    8.90
   5   0  -8  122.99    9.10
   5   0  -8  123.69    8.90
   5   0  -8  139.09   10.10
  -5   0   8  128.69    9.70
   4   0  -8  546.05   30.00
  -4   0   8  583.04   30.10
  -4   0   8  511.35   29.60
  -3   0   8  362.36   20.50
   3   0  -8  355.36   20.50
  -3   0   8  376.16   20.10
  -2   0   8 1911.51   99.99
  -2   0   8 1864.31   99.69
   2   0  -8 1940.51  100.29
   2   0  -8 1872.91   99.99
   1   0  -8 3297.87  160.28
   1   0  -8 3020.90  159.98
  -1   0   8 2825.42  159.88
   0   0   8 3451.15  184.58
   0   0  -8 3733.63  184.28
   0   0   8 3592.24  184.28
   0   0  -8 3322.47  184.48
   0   0  -8 3463.05  183.88
  -1   0  -8  136.49    9.50
   1   0   8  125.19    9.40
  -1   0  -8  159.28    9.80
   1   0   8  156.38   10.00
  -1   0  -8  146.99    8.50
   2   0   8 8793.72  485.45
   2   0   8 9310.57  486.15
   2   0   8 9999.00  485.95
  -2   0  -8 9030.40  486.05
  -2   0  -8 9304.17  485.85
  -3   0  -8   -1.30    2.60
   3   0   8    1.80    3.70
   3   0   8   -0.90    3.50
  -3   0  -8   -0.50    3.50
  -3   0  -8   -0.40    3.30
   3   0   8    2.00    2.60
  -4   0  -8  595.34   29.90
   4   0   8  557.64   29.10
  -4   0  -8  515.65   29.00
   4   0   8  552.54   30.00
  -4   0  -8  495.45   29.50
   4   0   8  501.05   29.40
  -5   0  -8  193.48   11.70
   5   0   8  182.48   12.20
   5   0   8  162.98   11.80
  -5   0  -8  189.28   12.70
  -5   0  -8  182.78   12.60
   5   0   8  172.58   13.10
  -6   0  -8  349.47   19.90
   6   0   8  344.37   19.80
   6   0   8  321.87   21.20
  -6   0  -8  327.27   20.70
   6   0   8  360.66   20.10
  -7   0  -8   15.90    6.00
  -7   0  -8   17.80    5.70
   7   0   8   29.00    7.00
   7   0   8   19.60    4.90
   7   0   8   22.00    5.80
  -8   0  -8   22.40    9.90
  -8   0  -8   60.19    7.40
   8   0   8   50.09    6.50
   8  -1  -8   35.80    5.40
  -8  -1   8   29.30    6.20
  -8  -1   8   25.80    6.00
   8   1  -8   25.90    5.40
  -8   1   8   32.60    6.70
  -7  -1   8    2.40    4.40
   7  -1  -8    0.60    4.30
   7  -1  -8    5.90    4.70
  -7  -1   8    1.70    4.70
   7  -1  -8    2.70    5.80
   7   1  -8   -5.30    4.70
  -7   1   8   -1.30    5.00
   7   1  -8    2.60    4.20
   7   1  -8    9.90    5.70
  -7   1   8   10.00    4.80
   6  -1  -8  171.28   12.90
   6  -1  -8  176.48   12.00
  -6  -1   8  186.98   12.20
   6  -1  -8  201.78   11.90
  -6  -1   8  191.98   12.60
   6   1  -8  180.88   12.00
   6   1  -8  179.18   13.30
   6   1  -8  183.18   12.00
  -6   1   8  171.68   12.80
  -6   1   8  191.58   12.10
  -5  -1   8   15.40    3.60
   5  -1  -8   15.70    3.70
   5  -1  -8   18.30    4.70
  -5  -1   8   22.80    4.50
   5   1  -8   12.40    3.50
   5   1  -8   13.00    4.60
  -5   1   8   16.60    3.90
  -5   1   8   16.90    4.40
  -4  -1   8  662.43   34.70
  -4  -1   8  592.94   34.20
   4  -1  -8  670.63   34.80
   4  -1  -8  657.93   34.10
  -4   1   8  637.34   34.70
   4   1  -8  595.74   34.30
   4   1  -8  623.94   34.80
  -4   1   8  652.33   34.30
  -3  -1   8 1236.58   61.99
   3  -1  -8 1063.29   62.09
   3  -1  -8 1164.58   61.79
  -3  -1   8 1162.58   61.49
  -3   1   8 1112.39   61.89
   3   1  -8 1187.98   61.99
  -3   1   8 1217.98   61.59
   2  -1  -8   18.50    3.20
  -2  -1   8   10.80    3.40
   2  -1  -8   20.30    3.70
  -2  -1   8   19.40    2.70
   2   1  -8   14.10    3.30
  -2   1   8   17.00    3.30
   2   1  -8   12.70    3.50
  -2   1   8   17.90    2.80
  -1  -1   8  825.02   48.20
   1  -1  -8  870.81   48.70
  -1  -1   8  952.30   48.60
   1  -1  -8  868.31   48.40
  -1   1   8  930.41   48.90
  -1   1   8  941.21   48.50
   1   1  -8  950.70   48.90
   1   1  -8  955.50   48.60
   0  -1  -8  224.28   12.10
   0  -1  -8  180.38   11.60
   0  -1   8  191.28   12.20
   0  -1   8  187.78   11.80
   0   1   8  210.18   11.90
   0   1   8  200.58   12.40
   0   1  -8  208.68   11.40
   0   1  -8  200.48   11.90
   0   1  -8  166.48   12.10
   1  -1   8   64.79    6.60
  -1  -1  -8   76.09    6.60
   1  -1   8   78.69    5.60
   1  -1   8   82.89    7.20
  -1  -1  -8   78.39    6.60
   1   1   8   74.89    6.80
  -1   1  -8   90.99    7.20
  -1   1  -8   84.79    5.80
   1   1   8   80.29    6.80
  -1   1  -8   76.29    6.80
  -2  -1  -8   60.29    5.80
   2  -1   8   52.19    5.00
  -2  -1  -8   53.89    4.40
  -2  -1  -8   54.39    6.00
   2  -1   8   57.39    5.10
   2  -1   8   54.69    6.30
   2   1   8   47.20    4.30
  -2   1  -8   56.19    6.40
   2   1   8   51.39    6.00
  -2   1  -8   37.70    4.60
   2   1   8   52.89    5.30
  -2   1  -8   52.09    4.90
   3  -1   8  411.36   22.30
   3  -1   8  426.66   22.80
  -3  -1  -8  403.26   22.70
   3  -1   8  417.46   23.10
  -3  -1  -8  386.36   22.70
  -3  -1  -8  379.36   22.00
  -3   1  -8  394.36   22.80
  -3   1  -8  403.96   23.20
   3   1   8  438.96   22.10
   3   1   8  418.16   23.10
   3   1   8  392.26   22.60
  -3   1  -8  407.66   22.30
  -4  -1  -8    0.90    3.90
   4  -1   8    0.20    4.30
   4  -1   8    2.60    3.30
  -4  -1  -8   -1.90    3.70
   4  -1   8   -0.80    3.70
  -4  -1  -8    3.10    2.90
  -4   1  -8    3.70    3.30
   4   1   8    8.00    3.10
  -4   1  -8   -3.30    4.00
   4   1   8    0.00    4.10
  -4   1  -8   -3.30    4.60
   4   1   8    1.90    4.20
   5  -1   8  245.88   15.90
  -5  -1  -8  258.37   16.40
   5  -1   8  273.77   16.10
  -5  -1  -8  275.37   15.70
   5  -1   8  257.57   17.20
  -5   1  -8  231.18   16.80
   5   1   8  289.67   15.90
  -5   1  -8  281.17   16.00
   5   1   8  297.57   17.20
  -5   1  -8  264.37   17.10
   5   1   8  263.87   16.40
  -6  -1  -8   87.99    9.10
   6  -1   8   93.29    8.90
   6  -1   8   86.29    8.20
   6  -1   8   95.19    9.10
  -6   1  -8   65.59    8.20
   6   1   8   89.59   10.20
   6   1   8   93.39    9.00
  -6   1  -8   94.89    8.40
   6   1   8   82.69    8.50
  -6   1  -8   83.59    9.80
   7  -1   8   18.70    5.70
   7  -1   8   22.90    6.90
  -7  -1  -8    8.50    5.60
   7  -1   8   14.70    4.60
  -7  -1  -8   15.20    5.30
  -7   1  -8   13.20    6.30
  -7   1  -8   17.30    4.90
   7   1   8   16.30    6.60
  -7   1  -8   16.50    5.90
   7   1   8   18.50    5.70
   7   1   8   11.00    4.70
   8  -1   8   16.30    5.10
  -8  -1  -8    8.60    5.50
  -8  -1  -8   13.40    6.70
  -8   1  -8   12.50    5.90
   8   1   8   19.50    5.20
  -8  -2   8   11.10    6.20
  -8  -2   8    9.40    5.50
   8   2  -8    3.60    5.00
  -8   2   8   -3.70    5.70
  -7  -2   8    6.20    4.70
  -7  -2   8    8.70    4.90
   7  -2  -8    6.30    4.70
   7  -2  -8    1.20    5.70
  -7   2   8   14.30    5.10
   7   2  -8    8.80    5.70
  -7   2   8    7.90    5.40
   7   2  -8    6.60    4.80
   7   2  -8    4.00    4.30
  -6  -2   8   93.09    8.30
   6  -2  -8  106.19    8.60
  -6  -2   8   83.69    8.70
   6  -2  -8   82.59    9.60
  -6   2   8   88.59    9.50
   6   2  -8   90.39    9.40
   6   2  -8   96.79    8.20
  -6   2   8   96.79    8.40
  -5  -2   8  196.08   12.90
   5  -2  -8  182.38   13.10
  -5  -2   8  221.68   12.50
   5  -2  -8  199.88   12.30
   5   2  -8  210.98   13.40
   5   2  -8  203.88   12.50
  -5   2   8  204.78   12.50
  -5   2   8  183.68   13.30
   4  -2  -8   91.09    6.90
   4  -2  -8   88.29    8.70
  -4  -2   8   89.79    8.00
   4  -2  -8  100.29    8.00
  -4  -2   8   83.89    6.90
  -4   2   8   92.49    7.40
   4   2  -8   97.19    8.30
  -4   2   8  114.59    8.40
   4   2  -8   95.79    7.10
  -3  -2   8  456.85   24.20
   3  -2  -8  432.66   24.00
   3  -2  -8  462.15   25.10
   3  -2  -8  433.76   24.50
  -3  -2   8  486.85   24.80
   3   2  -8  467.45   24.90
   3   2  -8  442.16   24.30
  -3   2   8  413.36   24.40
  -3   2   8  431.06   24.70
  -2  -2   8  521.85   28.50
   2  -2  -8  512.85   28.70
  -2  -2   8  539.55   29.00
   2  -2  -8  512.75   29.10
   2   2  -8  561.24   29.20
  -2   2   8  521.05   28.90
  -2   2   8  556.84   28.70
  -1  -2   8   10.20    2.30
  -1  -2   8    9.90    3.40
   1  -2  -8    7.80    2.40
   1  -2  -8   11.20    3.10
   1   2  -8    6.60    3.50
  -1   2   8   12.50    2.80
  -1   2   8    7.30    3.70
   1   2  -8   13.70    2.90
   1   2  -8   10.10    3.40
   0  -2   8   -4.40    3.30
   0   2  -8   -0.40    3.40
   0   2  -8   -5.80    3.20
   0   2  -8    0.00    2.50
   0   2   8    2.30    3.40
   0   2   8   -2.40    2.60
   1  -2   8   14.50    3.50
   1  -2   8   11.50    3.00
   1  -2   8   14.20    3.70
   1   2   8   11.20    3.40
   1   2   8   12.90    3.40
  -1   2  -8   14.20    3.10
  -1   2  -8   14.60    3.90
  -1   2  -8    8.90    3.30
   2  -2   8   54.79    5.30
   2  -2   8   56.49    5.10
   2  -2   8   49.70    5.20
   2   2   8   53.99    5.10
  -2   2  -8   40.30    4.40
  -2   2  -8   49.90    5.20
  -2   2  -8   42.60    5.30
   2   2   8   49.90    5.10
   3  -2   8  108.89    9.20
  -3  -2  -8  120.79    8.20
   3  -2   8  127.49    8.70
   3  -2   8  109.89    8.20
  -3   2  -8  101.19    9.30
   3   2   8  118.49    8.80
  -3   2  -8  110.79    9.30
   3   2   8  128.99    7.50
   3   2   8  114.19    9.00
  -3   2  -8  120.09    8.20
   4  -2   8  158.58   10.20
   4  -2   8  146.49   11.30
   4  -2   8  166.58   10.40
  -4   2  -8  166.38   11.50
   4   2   8  141.39   11.20
  -4   2  -8  156.48   10.50
   4   2   8  159.48   10.90
   4   2   8  160.08    9.80
  -4   2  -8  144.29   11.40
   5  -2   8   25.20    4.50
   5  -2   8   11.40    5.50
   5  -2   8   23.00    4.10
   5   2   8   28.40    5.50
   5   2   8   13.10    4.80
  -5   2  -8   23.70    5.60
  -5   2  -8   22.30    4.40
   5   2   8   27.60    4.10
  -5   2  -8   22.70    6.10
   6  -2   8   14.30    4.20
   6  -2   8   16.90    5.00
   6  -2   8   14.00    5.90
   6   2   8   16.50    5.70
  -6   2  -8   12.50    5.70
   6   2   8   14.90    5.10
  -6   2  -8   17.20    4.40
   6   2   8   21.60    4.80
  -6   2  -8    8.40    6.30
  -7  -2  -8   40.60    5.70
   7  -2   8   28.80    5.10
   7  -2   8   42.40    6.60
   7  -2   8   32.90    7.30
  -7   2  -8   35.50    5.60
   7   2   8   31.50    5.50
   7   2   8   49.10    6.30
  -7   2  -8   23.70    7.20
  -7   2  -8   34.60    6.80
   7   2   8   41.30    7.40
   7  -3  -8   81.69    8.30
   7  -3  -8   80.09    8.00
   7  -3  -8   74.29    7.20
  -7   3   8   60.79    7.70
   7   3  -8   78.79    8.50
   7   3  -8   76.99    7.90
   6  -3  -8  346.27   20.20
   6  -3  -8  329.17   19.40
   6  -3  -8  350.36   20.40
  -6   3   8  335.57   20.20
   6   3  -8  329.27   19.30
   6   3  -8  318.77   20.40
  -6   3   8  327.07   19.40
   5  -3  -8  220.78   13.60
   5  -3  -8  208.58   12.40
   5  -3  -8  187.98   13.00
  -5   3   8  190.08   12.50
  -5   3   8  207.48   13.30
   5   3  -8  193.18   13.50
   5   3  -8  190.38   12.40
   4  -3  -8   13.80    3.20
   4  -3  -8    4.90    3.90
   4  -3  -8    2.90    3.30
  -4   3   8    7.10    4.00
  -4   3   8    6.80    3.30
   4   3  -8    6.40    3.30
   4   3  -8    4.90    4.20
   3   3  -8  518.05   27.40
  -3   3   8  485.15   27.20
   3   3  -8  455.85   26.80
  -3   3   8  514.25   26.80
  -2  -3   8  691.23   38.70
  -2   3   8  706.23   38.80
   2   3  -8  773.22   39.10
   1   3  -8  554.94   28.70
   1   3  -8  474.05   28.40
   1   3  -8  509.65   28.80
  -1   3   8  589.34   29.10
  -1   3   8  493.65   28.30
   0  -3   8  107.79    7.70
   0   3   8  102.09    7.70
   0   3  -8  127.89    8.10
   0   3  -8  108.19    8.40
   0   3   8  121.09    8.70
   0   3  -8  113.59    8.60
   1  -3   8 2451.05  126.79
  -1   3  -8 2328.97  127.19
   1   3   8 2322.27  126.59
   1   3   8 2363.06  126.89
  -1   3  -8 2585.44  126.79
   2  -3   8   71.99    6.70
   2  -3   8   79.49    6.30
   2  -3   8   60.19    7.20
  -2   3  -8   77.39    6.70
   2   3   8   85.99    7.00
  -2   3  -8   82.79    8.00
   2   3   8   71.59    6.90
  -2   3  -8   73.79    7.60
   3  -3   8  786.12   44.60
   3  -3   8  838.92   45.00
  -3   3  -8  901.31   45.40
   3   3   8  784.92   44.70
  -3   3  -8  794.32   44.50
  -3   3  -8  919.41   45.00
   3   3   8  802.82   44.80
   4  -3   8   36.50    4.80
   4  -3   8   29.40    5.40
   4  -3   8   38.90    4.20
   4   3   8   27.10    5.00
   4   3   8   36.10    3.90
  -4   3  -8   38.40    4.70
   4   3   8   40.20    5.40
  -4   3  -8   32.80    5.90
  -4   3  -8   37.50    5.80
   5  -3   8   57.59    6.80
   5  -3   8   55.09    5.40
   5  -3   8   61.59    5.90
  -5   3  -8   51.59    5.90
   5   3   8   62.19    5.30
   5   3   8   55.09    6.70
  -5   3  -8   42.80    6.90
   5   3   8   57.79    6.40
  -5   3  -8   53.39    6.90
   6  -3   8   45.90    6.20
   6  -3   8   48.50    7.00
   6  -3   8   46.40    5.20
   6   3   8   55.29    5.70
   6   3   8   37.00    6.10
  -6   3  -8   45.00    7.00
  -6   3  -8   51.39    6.10
  -6   3  -8   27.30    7.10
   6   3   8   38.30    6.60
   7  -3   8  116.79    9.60
   7  -3   8  112.79   12.20
  -7   3  -8  120.79   12.30
  -7   3  -8  137.09   10.90
   7   3   8  114.79   10.10
   7   3   8  112.89   10.80
   7   3   8  123.29   12.80
   7  -4  -8   51.49    6.40
  -7   4   8   49.30    7.00
   7   4  -8   51.69    5.80
   6  -4  -8    0.10    4.30
  -6   4   8    6.60    4.80
   6   4  -8   -0.40    5.20
  -6   4   8    5.40    4.00
   6   4  -8    1.10    3.70
   5  -4  -8  511.35   27.90
   5   4  -8  513.75   28.90
  -5   4   8  502.95   28.20
   5   4  -8  510.65   28.00
  -5   4   8  497.15   28.70
  -4   4   8  211.28   12.00
  -4   4   8  189.08   12.50
   4   4  -8  177.38   11.90
   4   4  -8  183.88   13.00
   3   4  -8  285.87   17.60
  -3   4   8  293.27   17.10
  -3   4   8  318.57   16.80
   3   4  -8  278.07   16.70
  -2   4   8 1158.28   62.29
   2   4  -8 1186.28   62.59
   1   4  -8   -5.50    4.00
   1   4  -8    4.30    3.50
   1   4  -8   -3.40    3.00
  -1   4   8    0.50    2.70
  -1   4   8   -2.40    3.90
   0   4  -8  579.44   30.10
   0   4  -8  492.05   30.00
   0   4  -8  581.24   30.40
  -1   4  -8    0.60    3.80
  -1   4  -8   -1.40    3.30
  -1   4  -8   -3.40    4.10
   2  -4   8  392.16   21.30
  -2   4  -8  367.06   22.00
  -2   4  -8  366.06   21.30
   2   4   8  380.36   21.30
   3  -4   8    7.20    3.80
   3   4   8    5.00    4.10
   3   4   8    4.50    4.10
  -3   4  -8    3.50    3.70
  -3   4  -8   -1.90    5.00
  -3   4  -8    0.70    4.60
   4  -4   8  433.36   25.40
   4   4   8  432.36   25.60
  -4   4  -8  482.15   26.00
  -4   4  -8  439.66   25.30
  -4   4  -8  450.75   26.40
   4   4   8  464.15   25.40
   5  -4   8   65.99    6.90
   5  -4   8   72.89    7.60
   5  -4   8   72.89    6.60
  -5   4  -8   73.39    6.90
   5   4   8   73.69    7.70
  -5   4  -8   57.99    7.70
   5   4   8   77.49    8.80
  -5   4  -8   73.59    7.90
   5   4   8   73.19    7.30
   6  -4   8  107.89   11.30
   6  -4   8  110.39   11.10
   6  -4   8  119.09    9.00
   6   4   8  119.59   11.20
  -6   4  -8  136.29   12.00
  -6   4  -8  108.09   11.80
   6   4   8   99.19   10.70
   6   4   8  135.79    9.80
  -6   4  -8  132.89   10.30
   7  -4   8   42.90    7.40
   7  -4   8   35.40    4.90
   7   4   8   26.50    5.60
  -7   4  -8   46.50    6.10
   7   4   8   47.90    6.30
  -7   4  -8   36.60    7.70
  -6   5   8   14.30    4.40
   6   5  -8    8.50    4.20
  -6   5   8   10.90    5.30
   6   5  -8    4.70    5.30
  -5   5   8   68.29    6.70
  -5   5   8   62.69    6.00
   5   5  -8   63.89    7.20
   5   5  -8   50.59    5.60
   4   5  -8   -2.70    3.50
  -4   5   8    6.40    3.40
   4   5  -8    2.60    4.90
  -4   5   8    2.10    3.90
  -3   5   8   29.20    3.90
   3   5  -8   24.20    5.20
  -3   5   8   22.90    4.10
   3   5  -8   22.50    3.80
   2   5  -8    1.30    4.70
   2   5  -8    0.60    4.00
  -2   5   8    4.10    3.20
   1   5  -8   68.19    7.40
   1   5  -8   84.79    7.10
   1   5  -8   64.89    7.50
   0   5  -8   96.89    8.50
   0   5  -8   92.79    8.30
   0   5  -8   86.39    8.10
  -1   5  -8  182.08   12.90
  -1   5  -8  188.88   12.70
  -1   5  -8  196.58   12.50
   2  -5   8   19.90    4.70
  -2   5  -8   15.70    5.10
  -2   5  -8   16.60    4.30
  -2   5  -8   20.40    5.30
   3  -5   8    8.50    4.50
   3   5   8    7.20    4.40
  -3   5  -8   12.90    5.20
  -3   5  -8   12.20    5.50
  -3   5  -8   13.90    4.30
   4  -5   8   29.00    5.40
   4   5   8   27.40    5.20
  -4   5  -8   22.70    5.80
  -4   5  -8   20.80    5.70
   4   5   8   25.50    5.30
  -4   5  -8   25.00    4.90
   5  -5   8    5.40    5.30
  -5   5  -8   -0.80    5.30
   5   5   8   -1.50    5.10
   5   5   8    4.80    3.90
   5   5   8   10.60    5.00
  -5   5  -8    5.90    5.00
  -5   5  -8    2.90    5.80
  -6   5  -8    6.40    5.90
  -6   5  -8   13.60    5.40
   6   5   8    9.60    5.70
   6   5   8    8.50    4.70
   6   5   8    7.10    5.50
  -6   6   8   49.70    6.90
   6   6  -8   61.19    7.30
   6   6  -8   55.59    6.20
  -5   6   8   60.19    6.80
   5   6  -8   65.89    6.40
   5   6  -8   76.19    7.40
  -5   6   8   64.49    7.40
   4   6  -8   25.20    5.90
  -4   6   8   25.90    4.90
   4   6  -8   21.90    4.40
  -4   6   8   24.50    4.40
  -3   6   8   63.09    7.20
   3   6  -8   65.89    6.90
   3   6  -8   77.39    8.40
  -3   6   8   63.19    6.80
   3   6  -8   76.89    7.60
   2   6  -8   -1.20    5.40
   2   6  -8    5.90    4.20
   1   6  -8  119.59   10.40
   1   6  -8  118.19    9.80
   1   6  -8  124.29    9.70
   0   6  -8  177.88   12.30
   0   6  -8  167.98   12.20
  -1   6  -8   17.30    4.50
  -1   6  -8   17.20    5.30
  -1   6  -8   18.50    5.00
  -2   6  -8   60.39    6.90
  -2   6  -8   56.79    5.90
  -2   6  -8   43.90    6.70
   3  -6   8  101.39   10.10
  -3   6  -8   83.69   10.00
  -3   6  -8   94.29    8.80
  -3   6  -8   91.69   10.10
   4  -6   8   19.00    5.60
  -4   6  -8    5.90    5.70
  -4   6  -8   15.90    4.80
  -4   6  -8    9.80    5.70
  -5   6  -8    9.60    5.90
  -5   6  -8   13.40    5.50
   5   6   8   25.20    6.00
  -5   6  -8   12.30    6.30
   5   6   8   20.60    5.10
   5   7  -8   18.80    4.90
  -5   7   8   18.40    4.20
   4   7  -8  274.07   18.10
   4   7  -8  287.07   18.10
   4   7  -8  278.27   16.90
  -4   7   8  289.87   17.40
  -4   7   8  282.27   16.90
  -3   7   8  224.78   14.00
   3   7  -8  218.88   15.00
   2   7  -8   88.39    9.40
   1   7  -8  399.46   23.50
   0   7  -8   11.00    5.10
  -1   7  -8  215.48   14.40
  -2   7  -8    1.00    4.30
  -2   7  -8    3.60    5.60
  -2   7  -8    2.70    5.10
  -3   7  -8  211.68   15.10
  -3   7  -8  201.48   13.90
  -4   7  -8   16.70    6.30
  -4   7  -8   15.10    6.10
  -4   7  -8   18.70    5.20
   3   8  -8   21.00    5.80
   2   8  -8   36.00    6.30
   1   8  -8   26.90    5.80
   0   8  -8  153.28   12.50
  -1   8  -8   11.20    5.70
  -1   8  -8    6.50    4.80
  -2   8  -8   47.00    7.20
  -2   8  -8   61.39    6.80
  -3   8  -8   14.80    5.30
  -3   8  -8    6.50    5.10
  -3   8  -8   14.60    6.20
  -8   0   9   -4.50    5.10
   8   0  -9   -4.00    4.70
  -7   0   9    3.60    4.80
  -7   0   9    0.00    4.60
   7   0  -9   -3.10    4.40
   7   0  -9    3.10    5.90
   7   0  -9    4.60    4.90
   6   0  -9    1.60    4.00
  -6   0   9    0.70    4.30
   6   0  -9   -3.00    4.90
  -6   0   9    3.10    3.90
   6   0  -9    2.00    4.20
  -5   0   9   -1.70    3.80
   5   0  -9    2.80    4.30
  -5   0   9   -1.80    3.50
  -4   0   9    2.90    3.80
   4   0  -9    1.50    3.70
  -4   0   9    5.50    3.30
  -3   0   9    3.70    3.40
   3   0  -9    3.70    3.40
   3   0  -9   -4.60    3.50
  -3   0   9   -0.30    2.70
  -2   0   9    4.40    3.30
   2   0  -9   -0.10    3.40
  -2   0   9    2.10    2.60
   2   0  -9   -0.50    3.20
   1   0  -9   -3.10    3.00
  -1   0   9   -1.40    3.00
   1   0  -9    1.80    3.20
   1   0  -9   -1.00    2.20
   0   0  -9   -1.70    2.10
   0   0  -9   -0.50    3.40
   0   0   9   -2.70    3.40
   0   0   9   -0.30    3.70
   0   0  -9    2.90    3.30
   1   0   9   -4.60    2.20
  -1   0  -9   -2.60    2.20
  -2   0  -9   -3.50    3.50
   2   0   9    1.50    2.50
  -2   0  -9    0.70    4.00
   2   0   9    2.10    3.60
  -2   0  -9    2.30    2.40
   2   0   9    0.40    3.50
   3   0   9   -2.10    3.70
  -3   0  -9   -3.00    3.60
  -3   0  -9   -1.10    2.70
  -3   0  -9   -2.10    3.60
   3   0   9    2.30    2.70
   3   0   9   -6.30    3.70
   4   0   9    0.80    3.40
   4   0   9   -4.20    4.00
  -4   0  -9    0.80    4.00
   4   0   9    0.00    4.50
  -4   0  -9   -0.70    3.30
  -4   0  -9   -4.40    4.00
  -5   0  -9    2.70    3.50
  -5   0  -9   -4.50    5.00
   5   0   9   -3.30    5.10
  -5   0  -9   -1.70    4.60
   5   0   9    0.20    4.50
   5   0   9    6.20    4.10
  -6   0  -9    1.70    4.10
  -6   0  -9   -2.70    5.00
   6   0   9   -0.60    5.90
   6   0   9    2.90    4.80
   6   0   9    4.50    4.20
  -6   0  -9    4.40    5.70
  -7   0  -9    5.10    5.50
   7   0   9   -3.90    6.30
   7   0   9   -6.80    5.10
   7   0   9    2.20    4.40
  -7   0  -9   13.80    6.50
  -8  -1   9    5.40    5.40
   8   1  -9   19.60    5.10
  -8   1   9   18.40    5.90
  -7  -1   9  135.79   11.40
   7  -1  -9  162.58   12.80
   7  -1  -9  144.09   11.10
  -7  -1   9  130.79   11.00
   7   1  -9  142.49   10.60
   7   1  -9  149.69   12.80
   7   1  -9  132.89   11.30
  -7   1   9  125.59   11.60
  -7   1   9  140.49   11.30
   6  -1  -9   67.39    7.20
  -6  -1   9   53.69    6.10
   6  -1  -9   61.09    6.10
  -6  -1   9   61.99    6.60
   6   1  -9   76.49    7.70
   6   1  -9   59.19    6.10
  -6   1   9   64.59    6.90
  -6   1   9   61.19    6.20
   5  -1  -9  241.78   14.10
  -5  -1   9  219.08   14.80
  -5  -1   9  221.28   14.10
   5  -1  -9  251.47   15.20
   5   1  -9  236.88   14.30
  -5   1   9  238.48   14.20
  -5   1   9  247.68   15.10
   5   1  -9  231.98   15.00
   4  -1  -9  331.17   18.90
   4  -1  -9  342.27   19.70
   4  -1  -9  375.86   20.30
  -4  -1   9  343.27   19.70
  -4  -1   9  368.36   19.10
  -4   1   9  336.77   19.70
   4   1  -9  308.87   19.80
  -4   1   9  316.27   19.20
  -3  -1   9  160.18   10.60
   3  -1  -9  159.18   11.10
  -3  -1   9  160.78    9.90
   3  -1  -9  168.08   10.40
   3   1  -9  160.18   10.70
  -3   1   9  145.19   10.30
  -3   1   9  148.99    9.90
   2  -1  -9  819.42   44.90
  -2  -1   9  902.01   44.70
   2  -1  -9  849.02   44.50
  -2  -1   9  778.82   44.20
   2   1  -9  834.52   44.70
  -2   1   9  820.72   44.60
   2   1  -9  834.32   45.00
  -2   1   9  821.32   44.40
  -1  -1   9   54.39    6.50
  -1  -1   9   53.89    5.30
   1  -1  -9   70.19    6.00
   1  -1  -9   59.39    6.60
   1   1  -9   58.89    6.10
  -1   1   9   61.19    6.90
   1   1  -9   73.89    5.40
   1   1  -9   57.69    5.60
  -1   1   9   62.39    6.10
   0  -1   9  485.95   27.20
   0  -1  -9  469.15   27.00
   0  -1   9  516.85   27.60
   0   1  -9  512.75   27.30
   0   1   9  531.25   27.70
   0   1  -9  476.25   27.50
   0   1   9  487.95   27.20
  -1  -1  -9   13.50    3.80
   1  -1   9   14.90    4.00
   1  -1   9   17.70    3.00
   1  -1   9   20.70    4.00
  -1  -1  -9   19.20    3.70
  -1   1  -9   18.00    2.90
   1   1   9   19.80    4.00
  -1   1  -9   18.30    4.10
  -1   1  -9   10.80    3.90
   1   1   9   18.90    4.00
  -2  -1  -9  348.67   19.30
   2  -1   9  351.76   19.40
  -2  -1  -9  308.37   19.30
   2  -1   9  340.07   19.80
   2  -1   9  372.66   18.90
   2   1   9  356.36   19.60
  -2   1  -9  332.97   19.80
  -2   1  -9  335.67   18.80
   2   1   9  337.07   19.40
   2   1   9  316.57   18.40
  -2   1  -9  340.67   19.30
   3  -1   9  166.08   10.20
   3  -1   9  164.28   11.00
  -3  -1  -9  156.28   10.90
   3  -1   9  152.78   11.30
  -3  -1  -9  180.68    9.90
  -3  -1  -9  136.69   10.90
   3   1   9  162.58   11.40
  -3   1  -9  170.28   11.60
   3   1   9  174.98    9.80
  -3   1  -9  163.18   10.20
   3   1   9  141.39   10.90
  -4  -1  -9  257.17   15.00
   4  -1   9  228.58   14.40
   4  -1   9  266.57   15.10
  -4  -1  -9  248.18   14.10
   4  -1   9  216.68   15.30
  -4   1  -9  239.78   15.60
   4   1   9  221.38   14.90
   4   1   9  234.38   15.40
  -4   1  -9  242.08   14.50
  -4   1  -9  225.28   15.20
   4   1   9  260.27   14.20
  -5  -1  -9  126.89    8.80
   5  -1   9  134.09    9.40
  -5  -1  -9  121.29    9.80
   5  -1   9  120.79    9.40
   5  -1   9  107.89   10.60
  -5   1  -9  108.99   10.50
  -5   1  -9  111.69    9.40
   5   1   9   96.29   10.60
   5   1   9   97.59    9.50
   5   1   9  116.39    9.10
  -5   1  -9  119.89   10.60
  -6  -1  -9    0.50    5.10
  -6  -1  -9   11.40    4.90
   6  -1   9   14.80    4.50
   6  -1   9   17.40    5.30
   6  -1   9    9.40    6.30
  -6   1  -9   14.50    4.40
  -6   1  -9    5.30    5.80
  -6   1  -9   11.30    5.60
   6   1   9   22.80    5.10
   6   1   9   17.80    6.10
   6   1   9    3.90    4.80
   7  -1   9   93.19    8.60
   7  -1   9   86.69    8.90
  -7  -1  -9  100.99   10.20
   7  -1   9   93.79   10.00
   7   1   9   91.59    9.20
   7   1   9   89.89   11.10
  -7   1  -9   99.19    9.30
   7   1   9   99.69   10.30
  -7   1  -9   80.99    8.90
  -7  -2   9  102.29    9.60
   7  -2  -9  116.79   10.10
  -7  -2   9   86.59    9.80
   7  -2  -9  129.89   11.60
   7   2  -9  107.99    9.30
   7   2  -9   95.79    9.70
   7   2  -9  118.39   11.90
  -7   2   9  105.69   10.60
  -7   2   9  105.99   10.50
  -6  -2   9  212.88   13.10
   6  -2  -9  198.48   14.10
  -6  -2   9  190.68   13.50
   6  -2  -9  192.38   13.10
  -6   2   9  205.18   14.00
  -6   2   9  213.68   13.20
   6   2  -9  224.18   13.10
   6   2  -9  182.68   14.30
  -5  -2   9  443.26   26.40
   5  -2  -9  502.55   27.50
  -5  -2   9  455.25   26.80
   5  -2  -9  479.55   27.00
   5  -2  -9  494.35   26.30
  -5   2   9  472.35   26.60
   5   2  -9  485.15   26.50
   5   2  -9  482.35   27.20
  -5   2   9  487.05   27.10
   4  -2  -9  290.77   17.20
   4  -2  -9  269.57   16.60
   4  -2  -9  259.77   15.60
  -4  -2   9  278.07   16.60
  -4  -2   9  281.47   15.90
  -4   2   9  289.77   16.20
  -4   2   9  259.47   16.70
   4   2  -9  264.47   16.90
   4   2  -9  305.27   16.20
  -3  -2   9  479.75   27.10
   3  -2  -9  477.75   27.40
  -3  -2   9  455.85   26.50
   3  -2  -9  508.85   27.00
  -3   2   9  490.25   27.10
   3   2  -9  506.05   27.30
  -3   2   9  514.05   26.80
   2  -2  -9   97.79    7.20
   2  -2  -9  105.39    8.10
  -2  -2   9   96.59    6.70
  -2  -2   9  103.79    8.10
  -2   2   9   97.39    7.30
   2   2  -9   94.99    8.20
   2   2  -9  106.49    8.10
  -2   2   9   95.09    7.50
  -1  -2   9 1323.37   68.89
   1  -2  -9 1211.18   69.29
  -1  -2   9 1359.26   69.29
   1  -2  -9 1285.07   68.99
   1   2  -9 1410.96   69.69
  -1   2   9 1229.98   69.19
   1   2  -9 1444.46   69.49
  -1   2   9 1315.07   69.79
   1   2  -9 1188.28   68.99
   0  -2   9   51.19    5.00
   0   2  -9   40.60    4.20
   0   2  -9   40.50    4.80
   0   2   9   37.20    5.00
   0   2  -9   42.20    4.80
   0   2   9   37.20    4.20
   1  -2   9  836.82   44.50
  -1  -2  -9  798.62   44.00
   1  -2   9  870.01   44.00
   1  -2   9  903.91   44.20
  -1   2  -9  795.92   44.20
  -1   2  -9  798.22   44.60
  -1   2  -9  765.92   43.90
   1   2   9  870.91   44.50
   1   2   9  772.22   44.10
   2  -2   9  273.97   16.50
   2  -2   9  288.07   17.50
   2  -2   9  321.67   17.00
  -2   2  -9  269.07   17.50
   2   2   9  300.27   17.40
   2   2   9  285.47   17.00
  -2   2  -9  303.87   17.00
  -2   2  -9  288.57   16.60
   3  -2   9  417.76   26.10
   3  -2   9  477.05   25.50
   3  -2   9  480.05   25.70
  -3   2  -9  459.85   26.00
  -3   2  -9  466.35   25.40
   3   2   9  485.45   26.10
   3   2   9  480.95   24.90
   3   2   9  452.75   25.80
  -3   2  -9  430.16   26.30
   4  -2   9  318.57   18.20
  -4  -2  -9  316.17   18.30
   4  -2   9  279.97   19.00
   4  -2   9  324.67   18.30
   4   2   9  308.67   19.10
  -4   2  -9  292.67   18.30
   4   2   9  343.17   17.70
  -4   2  -9  341.07   19.50
  -4   2  -9  316.47   19.10
   4   2   9  304.47   18.60
   5  -2   9  145.19   10.40
   5  -2   9  151.48   11.20
   5  -2   9  126.39    9.70
  -5   2  -9  127.59   11.60
  -5   2  -9  117.89   11.50
   5   2   9  130.59    9.70
   5   2   9  129.19   10.70
   5   2   9  126.39   11.20
  -5   2  -9  134.99   10.20
  -6  -2  -9  134.79   10.50
   6  -2   9  118.99   10.00
   6  -2   9  137.39   11.10
   6  -2   9  113.19   12.20
   6   2   9  122.69   10.90
  -6   2  -9  105.19   12.30
  -6   2  -9  135.39   12.30
   6   2   9  145.39   12.20
   6   2   9  138.99   10.50
  -6   2  -9  150.78   10.60
   7  -2   9   14.20    4.80
   7  -2   9   13.10    7.80
  -7  -2  -9   11.30    4.80
   7  -2   9   31.00    7.20
   7   2   9   11.30    5.70
  -7   2  -9   15.60    6.30
  -7   2  -9   12.30    4.90
   7   2   9    5.20    4.70
   7  -3  -9   38.20    5.70
   7  -3  -9   50.99    7.60
   7  -3  -9   34.80    6.70
   7   3  -9   37.60    5.70
  -7   3   9   45.10    7.10
   6  -3  -9   78.79    8.00
   6  -3  -9   80.49    8.30
   6  -3  -9   84.49    8.00
  -6   3   9   71.79    8.00
  -6   3   9   71.49    7.90
   6   3  -9   88.89    9.50
   6   3  -9   76.59    7.80
   5  -3  -9   84.69    9.20
   5  -3  -9   89.39    7.60
   5  -3  -9   81.59    8.50
  -5  -3   9   90.89    8.20
  -5   3   9   92.79    9.00
   5   3  -9   84.89    7.50
  -5   3   9   84.99    7.80
   5   3  -9   82.19    9.30
   4  -3  -9  832.72   45.90
   4  -3  -9  832.62   45.10
  -4   3   9  874.91   45.50
   4   3  -9  778.92   45.40
   4   3  -9  895.91   46.10
  -4   3   9  873.71   45.90
  -3   3   9  249.28   14.60
  -3   3   9  250.77   15.10
   3   3  -9  256.37   15.50
  -2  -3   9  513.55   28.70
   2   3  -9  553.34   29.10
  -2   3   9  523.85   28.80
   2   3  -9  513.55   29.20
  -1   3   9  111.99    8.80
   1   3  -9   91.79    7.30
   1   3  -9   90.39    8.10
  -1   3   9   82.19    7.20
   1   3  -9  103.49    8.30
   0  -3   9  488.95   27.10
   0  -3   9  541.75   27.60
   0   3  -9  497.55   27.70
   0   3  -9  465.05   28.10
   0   3   9  524.65   28.20
   0   3  -9  542.55   28.00
   0   3   9  481.65   27.50
   1  -3   9    0.40    3.40
   1   3   9    4.90    3.40
  -1   3  -9    4.20    3.70
   1   3   9    2.70    3.60
  -1   3  -9    2.80    3.90
  -1   3  -9    4.40    3.40
   2  -3   9   68.59    7.70
   2  -3   9   72.29    6.70
   2  -3   9   62.69    6.80
   2   3   9   67.29    7.40
  -2   3  -9   71.09    6.90
  -2   3  -9   76.69    6.80
   2   3   9   64.79    7.00
  -2   3  -9   78.09    6.80
   3  -3   9   -7.20    4.20
   3  -3   9   -1.50    3.60
   3  -3   9   -0.60    3.20
  -3   3  -9   -3.80    4.80
   3   3   9   -0.70    4.10
  -3   3  -9   -2.70    4.50
  -3   3  -9    2.70    3.60
   3   3   9   -4.10    4.00
   4  -3   9    9.30    4.30
   4  -3   9   20.50    5.20
   4  -3   9    9.30    3.50
  -4   3  -9    6.60    4.00
   4   3   9    6.90    4.50
   4   3   9    6.70    4.60
  -4   3  -9   10.20    5.70
   4   3   9    8.80    3.20
  -4   3  -9    8.10    5.20
   5  -3   9   94.09    7.90
   5  -3   9   90.79    9.90
   5  -3   9   93.59    9.10
   5   3   9   97.69    8.10
   5   3   9   87.49    9.90
  -5   3  -9   96.39   10.40
   5   3   9   88.29    9.50
  -5   3  -9   85.79    8.90
   6  -3   9   14.30    4.40
   6  -3   9   10.50    5.30
   6  -3   9   12.40    5.80
   6   3   9   15.80    5.90
   6   3   9   13.80    4.80
  -6   3  -9    6.00    4.80
  -6   3  -9    6.00    6.80
   6   3   9    7.80    5.40
  -6   3  -9   13.40    6.20
   7  -3   9   -1.20    6.30
   7  -3   9    2.50    4.40
  -7   3  -9   -2.10    6.30
   7   3   9   -2.70    4.90
   7   3   9   -1.10    5.30
  -7   3  -9    3.90    5.00
   7  -4  -9    5.60    4.80
   7   4  -9    0.40    4.70
  -7   4   9   -0.80    5.60
   6  -4  -9   85.89    8.60
   6   4  -9   94.39    8.60
   6   4  -9   90.79    8.80
  -6   4   9   92.09    8.90
  -6   4   9  104.49    9.90
   5  -4  -9    5.20    3.80
   5   4  -9    7.00    5.30
  -5   4   9    8.60    4.00
   5   4  -9   15.80    4.00
  -5   4   9    8.80    4.70
   4   4  -9   57.89    5.60
   4   4  -9   70.49    7.10
  -4   4   9   62.29    6.20
  -4   4   9   59.79    5.70
   3   4  -9  531.95   30.40
  -3   4   9  533.65   30.10
  -3   4   9  566.94   29.80
  -2   4   9    3.50    3.40
   2   4  -9    6.90    3.90
   2   4  -9   11.60    4.90
   1   4  -9  244.48   15.00
  -1   4   9  241.68   14.20
   1   4  -9  217.58   14.80
   1   4  -9  260.17   14.50
   0   4  -9   63.39    6.80
   0   4  -9   65.79    6.20
   0   4  -9   54.79    6.10
   0   4   9   71.09    7.50
   0   4   9   62.99    6.20
  -1   4  -9   68.39    8.10
   1   4   9   66.49    6.90
  -1   4  -9   85.09    7.40
   1   4   9   84.69    7.40
  -1   4  -9   68.19    7.50
   2  -4   9   13.90    4.30
  -2   4  -9    7.80    4.80
  -2   4  -9   13.80    5.10
   2   4   9    6.10    4.10
  -2   4  -9   11.00    3.80
   2   4   9    6.00    4.10
   3  -4   9  112.79    9.70
  -3   4  -9  130.09    9.60
   3   4   9  127.99   10.10
  -3   4  -9  141.39   11.00
   3   4   9  126.69   10.00
  -3   4  -9  125.89   11.20
   4  -4   9   11.10    4.90
   4   4   9    4.70    4.90
  -4   4  -9    7.90    4.30
  -4   4  -9    5.50    6.00
   4   4   9    5.70    4.80
  -4   4  -9   11.90    5.50
   5  -4   9   12.80    5.80
   5  -4   9   11.00    5.40
   5   4   9   13.20    4.20
  -5   4  -9    7.00    5.80
  -5   4  -9   13.40    4.90
   5   4   9    8.60    5.40
   5   4   9   10.20    5.40
  -5   4  -9    9.20    6.60
   6  -4   9   29.60    4.60
   6  -4   9   45.50    8.20
   6  -4   9   39.60    6.80
  -6   4  -9   29.50    7.70
  -6   4  -9   28.80    6.90
   6   4   9   35.90    5.50
  -6   4  -9   37.70    5.90
   6   4   9   36.50    6.80
   6   4   9   32.00    6.50
   7  -4   9    1.20    4.00
  -7   4  -9    1.50    5.10
   7   4   9   -5.60    4.90
   7   4   9   -3.40    5.00
   6   5  -9  247.28   17.30
   6   5  -9  253.77   15.80
  -6   5   9  237.08   16.10
  -6   5   9  255.47   16.50
  -5   5   9   64.29    6.80
   5   5  -9   62.09    7.40
   5   5  -9   72.29    7.50
  -5   5   9   67.39    6.40
  -4   5   9  292.67   17.10
  -4   5   9  304.47   17.50
   4   5  -9  255.87   16.90
   4   5  -9  308.37   18.30
  -3   5   9   55.99    5.20
   3   5  -9   53.49    6.40
  -3   5   9   41.40    5.30
   2   5  -9  352.66   20.70
   2   5  -9  320.47   20.20
   2   5  -9  330.17   20.30
  -2   5   9  380.36   19.90
   1   5  -9    2.40    5.10
   1   5  -9   20.40    4.40
   1   5  -9   13.90    4.50
   0   5  -9 1187.98   58.29
   0   5  -9  986.10   58.39
  -1   5  -9   38.10    5.20
  -1   5  -9   39.00    5.80
  -1   5  -9   30.40    5.80
  -2   5  -9  499.95   26.40
  -2   5  -9  436.46   26.60
  -2   5  -9  441.56   25.90
   3  -5   9  275.47   17.10
   3   5   9  253.27   16.90
   3   5   9  304.27   17.20
  -3   5  -9  286.47   16.90
  -3   5  -9  271.37   18.10
   4  -5   9  110.99   10.10
  -4   5  -9  101.49   10.90
  -4   5  -9  105.39   11.20
   4   5   9  113.79    9.90
   4   5   9   98.79    9.90
  -4   5  -9   95.09    9.30
   5  -5   9   78.29    7.80
  -5   5  -9   46.70    8.00
   5   5   9   77.19    7.70
  -5   5  -9   66.99    7.20
  -5   5  -9   66.09    8.10
   5   5   9   71.29    7.70
  -6   5  -9   21.50    6.70
   6   5   9   29.10    6.40
   6   5   9   20.70    6.20
  -6   5  -9   23.30    5.90
   6   5   9   20.00    4.80
   5   6  -9  118.59   11.60
  -5   6   9  137.39   10.40
  -5   6   9  118.19   10.90
   5   6  -9  135.49   10.10
  -4   6   9  197.78   13.20
   4   6  -9  192.28   14.10
   4   6  -9  199.18   12.70
  -4   6   9  185.88   12.50
  -3   6   9  437.86   24.80
  -3   6   9  433.66   25.20
   3   6  -9  449.76   25.60
   3   6  -9  466.15   26.10
   2   6  -9    1.40    5.60
   2   6  -9    5.50    4.40
   2   6  -9    6.20    4.60
   1   6  -9  273.97   17.00
   1   6  -9  244.28   16.60
   1   6  -9  280.57   16.60
   0   6  -9   34.90    5.50
   0   6  -9   27.40    5.20
   0   6  -9   26.20    5.70
  -1   6  -9  230.28   14.60
  -1   6  -9  198.98   14.50
  -1   6  -9  206.48   14.00
  -2   6  -9   39.40    5.60
  -2   6  -9   35.10    6.30
  -2   6  -9   38.60    6.80
   3  -6   9   86.99    7.90
  -3   6  -9   58.49    8.10
  -3   6  -9   68.19    8.10
  -3   6  -9   80.69    8.50
   4  -6   9   61.19    7.40
  -4   6  -9   57.79    6.50
  -4   6  -9   54.89    7.50
  -4   6  -9   39.10    7.60
   4   6   9   61.39    6.60
   4   6   9   51.89    6.50
  -5   6  -9  104.69   10.50
  -5   6  -9   87.49   12.50
   5   6   9   97.49   10.50
  -5   6  -9   96.59   11.20
   5   6   9   97.59   10.40
  -4   7   9    4.40    4.60
   4   7  -9    4.00    4.20
  -4   7   9   -0.40    3.90
   4   7  -9    9.20    5.30
   4   7  -9   -6.10    5.70
   3   7  -9    3.60    5.90
  -3   7   9    5.30    3.90
   3   7  -9    0.90    4.80
   2   7  -9   37.70    6.10
   2   7  -9   42.10    7.00
   2   7  -9   31.90    6.10
   1   7  -9   16.90    5.50
   0   7  -9   27.80    5.50
   0   7  -9   23.20    5.50
   0   7  -9   12.40    5.60
  -1   7  -9    6.50    5.00
  -1   7  -9    5.50    5.30
  -1   7  -9   -0.50    4.80
  -2   7  -9    1.30    5.80
  -2   7  -9   -1.20    5.30
  -2   7  -9    0.70    4.50
  -3   7  -9   26.60    6.90
  -3   7  -9   32.50    5.70
  -3   7  -9   34.70    6.70
  -4   7  -9   10.90    5.10
  -4   7  -9    5.40    6.00
  -4   7  -9    8.50    7.00
   2   8  -9   15.70    5.70
   1   8  -9  132.49   12.00
   0   8  -9    5.50    5.40
   0   8  -9    3.60    6.00
  -1   8  -9  285.07   18.60
  -1   8  -9  281.47   18.10
  -2   8  -9   27.20    6.20
  -2   8  -9   43.90    6.90
  -2   8  -9   22.10    5.90
   7   0 -10  136.39   11.60
  -7   0  10  154.88   11.60
  -7   0  10  137.39   12.10
   7   0 -10  163.18   13.10
  -6   0  10  717.33   39.70
  -6   0  10  687.83   39.00
   6   0 -10  714.33   39.00
   6   0 -10  744.83   40.00
  -5   0  10   20.60    4.30
  -5   0  10   25.70    4.90
   5   0 -10   10.80    4.90
   4   0 -10  360.86   22.10
  -4   0  10  388.76   22.00
  -4   0  10  379.86   21.40
   4   0 -10  405.06   22.70
  -3   0  10   17.20    3.40
   3   0 -10   21.90    4.70
   3   0 -10   13.10    4.10
  -3   0  10   23.10    4.30
   2   0 -10  440.36   25.80
   2   0 -10  477.75   26.20
  -2   0  10  448.76   25.30
  -2   0  10  493.65   25.80
   1   0 -10    7.20    3.70
   1   0 -10    2.90    2.40
  -1   0  10   -7.10    3.50
   1   0 -10   -5.60    3.30
   0   0  10 1211.98   63.29
   0   0 -10 1130.69   62.69
   0   0 -10 1193.88   63.19
   0   0  10 1182.98   63.69
   0   0 -10 1228.28   63.49
  -1   0 -10  584.24   31.60
  -1   0 -10  578.54   32.30
   1   0  10  551.54   32.20
   1   0  10  616.74   32.80
  -1   0 -10  618.44   32.60
   1   0  10  601.44   31.60
  -2   0 -10  283.67   17.40
  -2   0 -10  348.27   18.60
   2   0  10  318.97   18.30
  -2   0 -10  316.97   18.30
   2   0  10  309.67   18.70
  -3   0 -10  584.64   30.50
   3   0  10  549.54   30.50
  -3   0 -10  504.05   30.10
   3   0  10  499.85   30.00
  -3   0 -10  583.94   29.50
   3   0  10  543.05   29.40
   4   0  10   -3.90    4.40
   4   0  10    2.50    5.10
  -4   0 -10    2.90    4.40
  -4   0 -10   -3.50    4.40
   4   0  10   -2.10    3.50
  -4   0 -10   -0.80    3.40
   5   0  10   98.59    9.50
  -5   0 -10   97.59    9.90
  -5   0 -10   93.99    8.50
   5   0  10  105.29    8.90
   5   0  10  100.19   10.40
  -6   0 -10    1.10    4.20
  -6   0 -10   -1.60    5.40
   6   0  10   -1.60    5.00
   6   0  10    6.40    6.10
   6   0  10   -3.90    4.50
  -6   0 -10    0.20    5.30
  -7   0 -10   30.10    7.40
  -7   0 -10   45.10    6.00
  -7   0 -10   49.40    7.00
   7   0  10   58.49    7.20
   7   0  10   43.20    6.10
   7  -1 -10    8.50    5.10
   7  -1 -10   12.90    6.50
  -7  -1  10    2.20    4.80
  -7  -1  10   -2.90    4.80
  -7   1  10    2.70    5.70
  -7   1  10    9.40    5.30
   7   1 -10    3.20    5.20
   7   1 -10    5.50    4.60
   6  -1 -10  121.59    9.50
   6  -1 -10  117.59   10.90
  -6  -1  10  105.29    9.60
  -6  -1  10  102.99   10.00
  -6   1  10  123.29    9.30
   6   1 -10  118.49   11.20
  -6   1  10  110.29   10.30
   6   1 -10  114.39    9.40
   5  -1 -10   84.09    7.90
   5  -1 -10   68.49    7.10
  -5  -1  10   74.99    7.00
   5  -1 -10   74.99    8.70
  -5  -1  10   70.69    7.10
   5   1 -10   81.89    8.80
  -5   1  10   71.59    7.20
  -5   1  10   77.09    8.20
   4  -1 -10   78.49    8.10
  -4  -1  10   76.79    6.90
   4  -1 -10   93.99    8.00
   4  -1 -10   77.79    6.60
  -4  -1  10   80.79    8.00
  -4   1  10   79.79    7.10
  -4   1  10   81.19    7.80
   4   1 -10   81.19    8.40
  -3  -1  10 1048.20   52.39
   3  -1 -10  998.30   53.19
   3  -1 -10  975.30   52.79
  -3  -1  10 1033.70   52.89
   3   1 -10 1002.60   52.99
  -3   1  10  959.50   52.79
  -3   1  10  917.31   52.49
   3   1 -10  942.31   53.19
   2  -1 -10  395.06   21.20
  -2  -1  10  392.76   21.40
  -2  -1  10  377.66   20.70
   2  -1 -10  383.06   21.60
   2   1 -10  387.76   21.30
  -2   1  10  361.76   20.90
  -2   1  10  367.56   21.20
   2   1 -10  335.47   21.60
  -1  -1  10  646.94   36.70
  -1  -1  10  754.72   37.30
   1  -1 -10  680.63   37.10
   1  -1 -10  753.12   37.50
   1   1 -10  694.03   37.50
   1   1 -10  621.14   36.60
   1   1 -10  669.93   37.20
  -1   1  10  681.53   37.10
   0  -1 -10  218.88   14.20
   0  -1 -10  253.47   14.70
   0  -1  10  255.07   14.90
   0  -1  10  241.48   14.60
   0   1  10  226.08   14.40
   0   1  10  254.57   15.10
   0   1 -10  244.98   14.90
   0   1 -10  238.28   13.80
   0   1 -10  244.28   14.60
  -1  -1 -10   59.79    6.60
   1  -1  10   72.49    7.60
  -1  -1 -10   57.89    6.80
   1  -1  10   63.49    7.10
   1  -1  10   62.59    5.70
  -1   1 -10   60.49    7.10
  -1   1 -10   72.89    5.70
   1   1  10   75.49    6.60
  -1   1 -10   61.49    6.10
   1   1  10   59.09    6.80
   2  -1  10  228.88   13.50
   2  -1  10  207.68   13.90
  -2  -1 -10  226.58   13.30
   2  -1  10  197.18   12.50
  -2  -1 -10  219.48   13.50
   2   1  10  209.68   13.40
  -2   1 -10  216.38   13.50
   2   1  10  190.18   12.10
   2   1  10  208.78   13.70
  -2   1 -10  229.68   13.90
  -2   1 -10  224.28   12.60
   3  -1  10  734.43   37.30
  -3  -1 -10  724.53   37.80
  -3  -1 -10  685.83   37.60
   3  -1  10  671.83   37.70
   3  -1  10  699.03   38.20
  -3  -1 -10  697.63   37.00
  -3   1 -10  719.63   38.30
   3   1  10  621.44   38.00
   3   1  10  683.43   36.90
  -3   1 -10  694.83   37.20
   3   1  10  677.73   37.70
   4  -1  10   99.69    8.00
   4  -1  10   91.99    9.30
  -4  -1 -10   84.99    8.70
  -4  -1 -10   89.99    9.20
   4  -1  10  107.49    8.80
  -4  -1 -10   92.59    7.50
   4   1  10   87.89    7.60
  -4   1 -10   90.89    9.60
  -4   1 -10   86.89    8.00
   4   1  10   86.69    8.60
   4   1  10   91.79    9.60
   5  -1  10   44.20    7.00
  -5  -1 -10   28.40    6.00
   5  -1  10   46.10    5.60
  -5  -1 -10   50.29    5.20
  -5  -1 -10   58.39    6.30
   5  -1  10   36.50    5.70
  -5   1 -10   45.90    5.50
   5   1  10   59.39    5.40
   5   1  10   57.39    7.10
   5   1  10   40.70    6.10
  -5   1 -10   32.90    6.50
  -5   1 -10   35.00    6.40
  -6  -1 -10  202.38   13.90
   6  -1  10  220.58   13.80
   6  -1  10  177.18   13.00
   6  -1  10  203.38   15.30
  -6   1 -10  181.48   13.20
   6   1  10  192.88   15.10
   6   1  10  179.68   13.70
  -6   1 -10  214.08   14.80
   6   1  10  203.18   13.50
  -7  -1 -10   -3.70    5.20
   7  -1  10   -2.20    4.50
  -7  -1 -10    1.10    6.00
   7  -1  10    0.40    5.90
  -7   1 -10   -0.50    4.60
  -7   1 -10    1.10    6.60
  -7   1 -10   -4.50    5.60
   7   1  10   -4.10    5.50
   7   1  10    1.10    4.70
  -7  -2  10    4.50    4.70
   7  -2 -10    8.20    4.90
   7  -2 -10    0.70    5.50
   7  -2 -10   -5.10    6.30
  -7  -2  10    3.00    5.20
  -7   2  10   -0.10    5.50
   7   2 -10    6.30    5.00
   6  -2 -10    5.80    5.30
   6  -2 -10    0.10    4.20
  -6  -2  10    2.90    4.40
  -6  -2  10   -1.70    4.50
   6  -2 -10   -1.30    5.30
   6   2 -10    1.20    4.30
   6   2 -10    3.50    5.50
  -6   2  10    0.90    5.00
  -6   2  10   -3.00    4.30
  -5  -2  10  109.39    9.50
   5  -2 -10  121.39   10.00
   5  -2 -10  120.89   10.60
   5  -2 -10  112.39    8.60
  -5  -2  10  116.99    8.80
  -5   2  10   99.59    8.90
  -5   2  10  115.69    9.90
   5   2 -10  116.69   10.40
   5   2 -10  112.79    9.00
   4  -2 -10   82.89    9.00
   4  -2 -10   89.99    8.30
  -4  -2  10   87.19    7.20
  -4  -2  10   88.19    8.40
   4  -2 -10   87.09    6.90
  -4   2  10   88.99    7.60
   4   2 -10   77.39    8.80
  -4   2  10   92.59    8.40
   3  -2 -10   12.20    3.80
  -3  -2  10   14.70    4.50
  -3  -2  10   16.70    3.30
   3  -2 -10    8.70    4.20
  -3   2  10   12.30    3.80
   3   2 -10    8.80    4.40
  -3   2  10   10.20    3.30
  -2  -2  10  205.98   12.60
   2  -2 -10  209.08   13.70
  -2  -2  10  236.28   13.60
   2  -2 -10  212.08   13.10
  -2   2  10  208.68   13.30
   2   2 -10  224.88   13.70
   2   2 -10  218.98   14.00
  -2   2  10  221.68   13.00
   1  -2 -10   94.89    7.20
  -1  -2  10   96.29    6.80
  -1  -2  10  104.59    8.10
   1  -2 -10   98.09    7.90
  -1   2  10   96.09    7.70
   1   2 -10   94.29    8.50
   1   2 -10   92.29    7.10
   1   2 -10   85.19    8.30
  -1   2  10   97.99    9.00
   0  -2 -10   90.69    7.10
   0  -2  10   82.99    7.70
   0  -2 -10   80.39    6.60
   0   2 -10   67.99    7.70
   0   2  10   82.29    7.20
   0   2  10   78.59    8.10
   0   2 -10   77.79    6.60
   0   2 -10   78.39    7.60
  -1  -2 -10    3.60    3.20
   1  -2  10    1.80    3.80
  -1  -2 -10    0.60    3.10
   1  -2  10    3.80    4.00
  -1   2 -10   -3.60    3.90
  -1   2 -10  -10.10    4.20
   1   2  10   -0.40    3.80
  -1   2 -10    1.30    3.20
   1   2  10    0.90    3.90
   2  -2  10   -4.30    4.10
   2  -2  10    1.30    4.20
   2  -2  10    0.70    3.10
  -2  -2 -10   -3.20    3.30
   2   2  10   -3.90    3.90
   2   2  10   -3.10    3.50
  -2   2 -10   -4.10    4.10
  -2   2 -10   -2.50    3.30
  -2   2 -10   -2.80    4.00
   3  -2  10    8.90    4.00
   3  -2  10   10.70    4.80
   3  -2  10    7.80    4.20
   3   2  10    7.60    2.70
   3   2  10    4.70    4.50
  -3   2 -10    2.90    4.50
  -3   2 -10    8.80    3.50
   3   2  10    2.40    4.30
  -3   2 -10    7.20    4.20
   4  -2  10   37.80    5.50
  -4  -2 -10   55.39    5.30
   4  -2  10   50.19    5.40
   4  -2  10   37.10    6.30
  -4   2 -10   37.60    6.30
   4   2  10   42.00    4.50
   4   2  10   46.30    5.90
  -4   2 -10   44.10    6.40
   4   2  10   44.40    6.40
  -4   2 -10   44.90    5.20
   5  -2  10   16.20    4.20
   5  -2  10   20.50    4.90
   5  -2  10   11.90    5.40
  -5  -2 -10   18.40    4.60
  -5   2 -10   25.60    4.80
   5   2  10   16.80    5.40
   5   2  10   26.70    4.50
  -5   2 -10   20.00    6.20
   5   2  10   17.40    6.00
  -5   2 -10   22.50    6.00
  -6  -2 -10    3.00    4.70
   6  -2  10   14.50    5.40
   6  -2  10   -0.10    5.80
   6  -2  10    0.50    4.20
   6   2  10    5.40    6.10
   6   2  10   10.70    4.90
   6   2  10   -4.80    5.20
  -6   2 -10    2.60    4.60
  -6   2 -10    8.90    6.50
  -6   2 -10    2.50    5.90
   7  -2  10    6.80    4.90
  -7   2 -10   13.90    5.00
   7   2  10   13.10    5.70
   7   2  10   11.30    5.20
  -7   2 -10    6.80    6.20
   7  -3 -10  229.48   16.00
   7  -3 -10  199.68   14.10
   7  -3 -10  205.78   15.20
   7   3 -10  195.88   14.00
  -7   3  10  204.38   15.10
  -6  -3  10   48.50    5.90
  -6  -3  10   38.50    5.30
   6  -3 -10   47.80    6.80
   6  -3 -10   47.10    5.50
   6  -3 -10   48.80    6.90
   6   3 -10   53.69    7.20
  -6   3  10   43.10    5.90
  -6   3  10   38.90    6.50
   6   3 -10   55.09    6.00
  -5  -3  10  325.47   19.50
   5  -3 -10  341.57   20.30
   5  -3 -10  327.27   19.40
   5  -3 -10  366.76   20.80
   5   3 -10  329.47   20.90
  -5   3  10  351.16   20.00
   5   3 -10  352.16   19.90
  -5   3  10  343.47   20.50
   4  -3 -10    1.80    3.80
   4  -3 -10   -6.70    4.10
  -4   3  10   -1.40    4.20
   4   3 -10   -1.00    4.60
  -4   3  10    0.40    3.70
  -3  -3  10  285.07   16.40
  -3   3  10  307.27   17.50
   3   3 -10  298.47   17.80
  -3   3  10  283.27   16.90
  -2  -3  10   56.39    5.60
   2   3 -10   44.30    5.70
  -2   3  10   47.90    4.90
   2   3 -10   41.30    5.70
  -1  -3  10  882.11   52.39
  -1  -3  10 1016.00   52.09
   1   3 -10  990.40   52.79
  -1   3  10  943.71   52.39
  -1   3  10 1054.29   53.29
   1   3 -10 1014.70   52.99
   0  -3  10   38.30    4.80
   0  -3  10   36.60    3.60
   0   3  10   26.90    4.20
   0   3 -10   31.60    5.30
   0   3  10   36.90    5.40
   0   3 -10   29.80    4.30
   0   3 -10   32.30    5.00
   1  -3  10  977.20   50.19
   1   3  10  875.31   50.19
  -1   3 -10  901.91   50.39
  -1   3 -10  993.10   50.89
  -1   3 -10  929.31   50.19
   1   3  10  955.60   50.59
   2  -3  10  654.83   35.70
   2  -3  10  597.84   35.10
   2  -3  10  702.03   35.20
  -2   3 -10  681.03   36.10
  -2   3 -10  638.14   35.50
   2   3  10  625.14   35.30
  -2   3 -10  682.33   35.20
   2   3  10  598.64   35.60
   3  -3  10   85.39    9.70
   3  -3  10  112.29    8.40
   3  -3  10  110.59    8.70
  -3   3 -10  104.99    8.60
  -3   3 -10  108.99   10.20
   3   3  10   97.49    9.50
  -3   3 -10   97.29    9.80
   3   3  10  109.89    9.20
   4  -3  10  205.48   15.50
   4  -3  10  254.97   14.00
   4  -3  10  230.68   14.70
   4   3  10  208.58   15.30
  -4   3 -10  224.78   16.00
  -4   3 -10  251.07   14.60
   4   3  10  229.58   15.00
  -4   3 -10  221.48   15.70
   5  -3  10   -0.80    5.00
   5  -3  10    6.80    5.60
   5  -3  10   -1.70    3.80
   5   3  10   -0.50    5.00
  -5   3 -10    2.70    5.70
   5   3  10    7.00    5.40
  -5   3 -10   -0.60    6.30
  -5   3 -10   -2.50    4.60
   5   3  10    1.80    3.90
   6  -3  10   61.89    6.40
   6  -3  10   70.39    8.50
   6  -3  10   69.49    7.50
  -6   3 -10   53.69    8.00
  -6   3 -10   58.79    6.80
   6   3  10   62.49    8.10
   6   3  10   51.49    7.40
   6   3  10   73.99    6.50
   7  -3  10    1.70    6.60
   7  -3  10   -1.40    4.50
   7   3  10    0.70    5.40
  -7   3 -10    2.40    6.30
  -7   3 -10    5.00    5.00
   7   3  10   -3.10    5.30
   6  -4 -10   63.99    6.60
  -6   4  10  101.69    9.90
   6   4 -10   90.89    8.90
  -6   4  10   83.49    8.70
   6   4 -10   90.19    8.50
   5   4 -10  146.79   12.10
  -5   4  10  149.69   11.50
   5   4 -10  137.89   10.50
  -5   4  10  138.89   10.50
   4   4 -10  507.85   30.00
  -4   4  10  536.15   29.60
  -4   4  10  534.55   29.30
   3   4 -10   34.20    6.00
  -3   4  10   41.80    5.30
  -3   4  10   35.40    4.80
   2   4 -10 1129.29   59.59
  -2   4  10 1082.99   59.59
   2   4 -10 1136.79   59.99
   1   4 -10  325.27   18.90
  -1   4  10  320.47   19.30
  -1   4  10  310.37   18.20
   1   4 -10  295.37   18.40
   1   4 -10  328.07   19.00
   0   4  10  263.17   15.60
   0   4  10  233.68   14.60
   0   4 -10  250.87   15.60
   0   4 -10  239.28   14.90
   0   4 -10  239.08   15.50
  -1   4 -10  243.48   14.60
  -1   4 -10  235.08   14.90
   1   4  10  256.07   14.90
  -1   4 -10  229.08   15.30
   1   4  10  216.78   14.40
   2  -4  10  350.66   18.50
  -2   4 -10  301.57   18.10
   2   4  10  287.47   18.60
  -2   4 -10  305.67   19.30
   2   4  10  292.97   18.20
  -2   4 -10  316.07   19.00
   3  -4  10  170.88   11.20
  -3   4 -10  133.29   12.40
  -3   4 -10  156.78   12.30
  -3   4 -10  151.88   10.90
   3   4  10  160.98   11.70
   3   4  10  142.59   11.40
   4  -4  10  241.78   15.10
   4  -4  10  232.18   13.70
  -4   4 -10  208.98   14.60
   4   4  10  207.48   15.40
  -4   4 -10  241.98   16.10
   4   4  10  230.28   14.90
   5  -4  10  160.98   13.00
   5  -4  10  162.18   13.20
   5  -4  10  174.38   11.20
  -5   4 -10  169.78   12.40
   5   4  10  173.98   13.20
  -5   4 -10  140.49   13.80
  -5   4 -10  170.88   14.00
   5   4  10  157.48   12.70
   5   4  10  167.18   11.10
   6  -4  10    9.10    6.40
   6  -4  10    8.00    4.10
   6   4  10   -2.40    5.70
   6   4  10    3.60    4.60
  -6   4 -10    1.60    6.30
  -6   4 -10    5.10    5.20
   6   4  10   17.80    6.30
   6   5 -10   -1.30    4.50
  -6   5  10    1.10    5.60
  -5   5  10    3.30    5.00
  -5   5  10   10.90    4.20
   5   5 -10    3.30    4.40
   5   5 -10   10.10    5.70
   4   5 -10   51.29    7.00
  -4   5  10   44.10    5.40
  -4   5  10   42.00    6.00
  -3   5  10   21.40    4.30
  -3   5  10    7.70    4.40
   3   5 -10   14.70    5.50
   2   5 -10   -0.70    4.20
   2   5 -10   -1.70    5.30
   2   5 -10    8.00    4.60
  -2   5  10    5.80    3.70
  -1   5  10   74.69    7.40
  -1   5  10   67.39    7.00
   1   5 -10   57.19    7.20
   1   5 -10   61.49    6.80
   1   5 -10   60.19    6.20
   0   5  10   17.90    4.80
   0   5 -10    7.20    5.80
   0   5 -10   11.80    4.80
   0   5 -10   17.10    4.50
   0   5  10   13.10    4.00
  -1   5 -10   87.99    9.60
  -1   5 -10   87.89    8.60
  -1   5 -10   87.49    9.10
   2   5  10  160.78   11.90
  -2   5 -10  139.29   12.60
  -2   5 -10  157.98   12.60
   2   5  10  164.18   11.40
  -2   5 -10  161.08   11.50
   3  -5  10   27.90    5.70
   3   5  10   31.00    5.60
   3   5  10   32.00    5.50
  -3   5 -10   31.70    6.30
  -3   5 -10   28.40    5.10
  -3   5 -10   31.70    6.60
   4  -5  10    9.90    5.50
  -4   5 -10    8.10    5.90
   4   5  10    8.50    5.20
   4   5  10    4.50    5.20
  -4   5 -10    2.50    4.50
  -4   5 -10    6.30    6.40
  -5   5 -10   -3.10    5.20
   5   5  10    0.90    5.30
  -5   5 -10    3.20    6.30
   5   5  10   -4.00    6.00
  -5   5 -10    9.80    7.00
   6   5  10   16.20    6.40
  -6   5 -10    4.50    6.30
   6   5  10   -2.40    6.00
   6   5  10   -5.10    4.50
  -6   5 -10   -4.60    5.40
  -5   6  10    1.60    5.60
  -5   6  10    7.20    4.40
   5   6 -10   -7.60    5.50
   5   6 -10    5.70    4.60
  -4   6  10   54.89    5.90
  -4   6  10   54.79    6.70
   4   6 -10   57.89    7.90
   3   6 -10    3.20    5.90
   3   6 -10    2.70    5.10
  -3   6  10   12.20    4.50
  -3   6  10    4.40    3.70
   2   6 -10  148.49   12.80
   2   6 -10  155.08   12.10
   2   6 -10  155.48   11.70
  -2   6  10  154.68   11.10
   1   6 -10   16.30    5.20
   1   6 -10    1.30    5.90
   1   6 -10    6.70    4.80
   0   6 -10  307.57   19.00
   0   6 -10  312.17   19.30
  -1   6 -10   61.79    7.20
  -1   6 -10   53.39    7.10
  -1   6 -10   69.89    6.80
  -2   6 -10  109.99    9.80
  -2   6 -10   99.59   11.00
  -2   6 -10  100.99   10.90
   3  -6  10  120.19   11.50
  -3   6 -10  118.49   10.40
  -3   6 -10  113.19   11.70
  -3   6 -10  123.19   11.90
   4   6  10    6.80    5.40
  -4   6 -10    5.00    6.10
   4   6  10    7.50    5.30
  -4   6 -10    3.80    6.60
  -4   6 -10    2.00    4.80
  -5   6 -10   15.30    6.00
   5   6  10   31.20    6.20
  -5   6 -10   33.10    6.90
   5   6  10   21.80    6.40
  -4   7  10   21.80    4.30
  -4   7  10   23.70    5.50
   4   7 -10    6.60    5.90
   4   7 -10   10.30    6.40
  -3   7  10  324.47   19.10
   3   7 -10  328.07   20.00
   3   7 -10  343.47   19.70
   3   7 -10  307.17   20.10
  -3   7  10  284.07   18.50
   2   7 -10   22.20    7.00
   2   7 -10   22.40    6.00
   2   7 -10   23.60    5.80
   1   7 -10  167.68   12.80
   1   7 -10  173.68   13.00
   1   7 -10  163.58   13.40
   0   7 -10   81.39    7.80
   0   7 -10   72.09    7.50
   0   7 -10   48.10    7.70
  -1   7 -10   60.49    6.80
  -1   7 -10   84.69    8.20
  -1   7 -10   58.39    7.50
  -2   7 -10   35.40    6.70
  -2   7 -10   21.30    5.50
  -2   7 -10   22.30    6.60
  -3   7 -10   34.00    7.30
  -3   7 -10   37.20    6.00
  -3   7 -10   53.19    7.50
   1   8 -10    8.10    6.50
   1   8 -10    0.60    5.50
   1   8 -10    6.20    5.10
   0   8 -10   29.70    7.00
   0   8 -10   56.89    7.20
   0   8 -10   51.59    6.90
  -1   8 -10   30.30    6.10
  -1   8 -10   45.20    6.90
  -1   8 -10   36.00    6.90
  -7   0  11   -2.90    5.20
   7   0 -11   -0.30    4.90
   6   0 -11   -1.40    4.40
   6   0 -11   -2.20    5.80
  -6   0  11    7.00    4.60
  -6   0  11   -1.60    5.10
   5   0 -11    2.90    4.90
  -5   0  11    0.20    4.50
   5   0 -11   -1.50    4.90
  -5   0  11    1.40    3.60
  -4   0  11   -0.30    3.70
   4   0 -11    1.20    4.90
  -4   0  11    4.20    4.20
   4   0 -11   -1.20    4.40
   3   0 -11   -2.70    4.40
  -3   0  11    2.50    4.10
   3   0 -11   -6.10    4.00
  -3   0  11    1.20    3.30
  -2   0  11   -3.60    3.70
   2   0 -11   -1.10    3.90
   2   0 -11   -4.50    4.00
  -2   0  11   -0.20    3.00
  -1   0  11   -2.60    3.80
   1   0 -11   -3.60    4.00
   1   0 -11   -1.00    2.50
   1   0 -11   -2.50    3.60
   0   0 -11   -0.40    2.60
   0   0 -11    1.30    3.70
   0   0  11   -3.10    4.20
   0   0 -11    1.40    3.80
   0   0  11    1.20    3.90
  -1   0 -11    2.70    4.10
   1   0  11   -4.00    4.20
   1   0  11   -4.80    3.80
  -1   0 -11   -2.70    4.00
  -1   0 -11   -3.10    2.60
  -2   0 -11   -1.80    4.00
   2   0  11   -2.20    4.30
  -2   0 -11   -9.80    4.20
   2   0  11   -0.90    2.90
   2   0  11   -0.90    4.10
  -2   0 -11   -6.50    2.80
  -3   0 -11    1.20    4.90
   3   0  11    0.90    3.30
  -3   0 -11    0.30    3.20
   3   0  11    2.40    4.50
  -3   0 -11    3.20    4.60
   3   0  11    6.80    4.50
   4   0  11   -3.00    4.70
  -4   0 -11   -5.40    3.50
   4   0  11   -3.40    3.70
   4   0  11    2.80    4.70
  -4   0 -11   -3.00    4.60
  -4   0 -11    2.10    5.00
  -5   0 -11   -8.30    5.10
  -5   0 -11   -4.40    5.10
   5   0  11   -0.30    4.30
   5   0  11    1.30    6.00
  -5   0 -11   -1.20    3.70
   5   0  11   -5.20    4.80
  -6   0 -11   -4.10    5.20
   6   0  11   -1.60    5.00
   6   0  11   -5.40    4.60
   6   0  11    4.30    6.30
  -6   0 -11   -1.70    5.80
  -6   0 -11    6.80    4.30
   7   0  11   -4.90    5.90
   7   0  11    1.60    4.90
  -7   0 -11    5.90    6.40
  -7   0 -11    2.00    4.60
  -7   0 -11    2.90    5.70
  -7  -1  11    1.30    5.30
   7  -1 -11   13.80    7.40
   7  -1 -11    2.10    5.00
  -7  -1  11   10.40    5.20
   7   1 -11    8.20    5.10
  -7   1  11    0.10    5.20
  -6  -1  11  292.67   16.10
   6  -1 -11  275.07   17.80
   6  -1 -11  255.37   16.10
  -6  -1  11  223.88   16.50
   6  -1 -11  256.77   17.50
  -6   1  11  250.77   16.10
  -6   1  11  271.47   16.90
   6   1 -11  239.68   17.60
  -5  -1  11    0.40    3.90
   5  -1 -11    2.70    5.10
   5  -1 -11   14.30    5.60
   5  -1 -11    1.20    3.90
  -5  -1  11   -2.60    4.50
  -5   1  11   -1.10    4.60
   5   1 -11   -0.40    4.90
  -5   1  11    1.50    4.10
  -4  -1  11  577.84   32.10
  -4  -1  11  612.14   32.70
   4  -1 -11  602.44   33.30
   4  -1 -11  560.14   32.70
   4   1 -11  606.34   33.30
   4   1 -11  575.54   32.80
  -4   1  11  578.44   32.60
  -4   1  11  593.04   32.20
   3  -1 -11  154.18   10.40
  -3  -1  11  144.39    9.40
  -3  -1  11  133.09   10.50
   3  -1 -11  133.39   11.00
  -3   1  11  143.99    9.70
   3   1 -11  136.29   11.20
   3   1 -11  134.29   10.60
  -3   1  11  130.59   10.30
   2  -1 -11  841.02   45.90
   2  -1 -11  872.91   46.30
  -2  -1  11  859.21   45.50
  -2  -1  11  890.11   46.00
   2   1 -11  843.82   46.00
  -2   1  11  823.12   45.60
   2   1 -11  861.21   46.40
  -2   1  11  823.02   45.90
  -1  -1  11  253.47   13.50
   1  -1 -11  210.78   13.60
  -1  -1  11  197.68   12.60
   1  -1 -11  209.88   13.10
  -1   1  11  190.88   13.20
   1   1 -11  210.28   13.30
   1   1 -11  210.48   13.80
   0  -1  11  242.98   15.10
   0  -1  11  243.08   15.50
   0  -1 -11  245.68   15.30
   0  -1 -11  251.67   14.90
   0   1 -11  281.37   14.40
   0   1  11  243.58   15.00
   0   1 -11  245.98   15.20
   0   1  11  237.38   15.80
   0   1 -11  232.28   15.50
   1  -1  11  383.26   21.70
   1  -1  11  358.96   22.00
  -1  -1 -11  357.86   21.60
  -1  -1 -11  373.26   21.30
  -1   1 -11  356.16   21.60
   1   1  11  375.16   22.10
  -1   1 -11  400.96   22.10
   1   1  11  393.86   21.50
  -1   1 -11  392.96   20.90
   2  -1  11   89.99    9.30
  -2  -1 -11   94.79    8.50
   2  -1  11   88.59    8.70
  -2  -1 -11   98.79    8.50
   2   1  11   85.09    8.90
  -2   1 -11  101.39    7.20
   2   1  11   85.79    8.70
  -2   1 -11   94.19    9.10
  -2   1 -11   90.59    9.10
  -3  -1 -11  271.47   16.10
  -3  -1 -11  252.37   17.10
   3  -1  11  294.17   17.20
   3  -1  11  272.87   17.80
   3  -1  11  267.37   16.50
  -3  -1 -11  295.27   17.30
  -3   1 -11  300.07   16.40
  -3   1 -11  299.17   18.00
   3   1  11  272.17   17.30
   3   1  11  308.97   17.80
   3   1  11  284.57   16.10
   4  -1  11   12.70    5.00
   4  -1  11    3.80    4.80
  -4  -1 -11    8.40    3.60
  -4  -1 -11    7.20    5.30
  -4  -1 -11   12.60    4.80
   4  -1  11   11.90    4.20
   4   1  11    2.20    3.70
  -4   1 -11   16.10    4.10
   4   1  11    5.70    4.80
  -4   1 -11    1.10    4.90
   4   1  11   11.90    5.50
  -4   1 -11   12.10    5.30
   5  -1  11  121.59   10.60
   5  -1  11  145.19   10.40
  -5  -1 -11  119.09   11.40
  -5  -1 -11  118.69   10.80
   5  -1  11  128.89   11.70
  -5  -1 -11  114.09    9.60
   5   1  11  146.29   10.10
   5   1  11  109.89   10.60
  -5   1 -11  121.39   11.70
   5   1  11  127.79   11.90
  -5   1 -11  125.39   10.00
   6  -1  11    3.00    6.10
  -6  -1 -11    2.70    6.20
   6  -1  11   -0.10    5.30
  -6  -1 -11    5.20    5.20
   6  -1  11    2.60    4.30
  -6   1 -11   13.60    6.20
  -6   1 -11   12.00    6.40
   6   1  11   14.30    5.30
   6   1  11    2.80    5.30
  -6   1 -11    4.40    4.50
   6   1  11   13.30    6.80
   7  -1  11   31.40    5.60
  -7  -1 -11   35.50    6.50
  -7  -1 -11   26.90    7.20
  -7   1 -11   48.50    6.10
  -7   1 -11   42.20    7.20
   7   1  11   30.90    5.80
   7   1  11   41.60    6.90
   7  -2 -11  332.67   19.30
  -7  -2  11  265.27   19.50
   7  -2 -11  333.67   21.20
   7  -2 -11  282.47   20.40
  -7  -2  11  321.87   19.20
   7   2 -11  330.97   19.10
  -7   2  11  324.57   20.20
  -6  -2  11    4.10    4.50
   6  -2 -11    7.70    6.00
  -6  -2  11   -1.40    4.70
   6  -2 -11   -6.40    5.30
  -6   2  11   -6.90    5.10
  -6   2  11    0.10    4.60
   6   2 -11    2.40    5.50
  -5  -2  11  452.35   27.30
   5  -2 -11  484.25   27.50
   5  -2 -11  479.35   26.50
   5  -2 -11  457.45   27.90
  -5  -2  11  485.05   26.70
  -5   2  11  504.45   27.00
   5   2 -11  494.95   27.80
  -5   2  11  479.35   27.60
  -4  -2  11  132.09    9.90
   4  -2 -11  116.79   10.70
   4  -2 -11  122.19    8.50
  -4  -2  11  123.29    9.00
   4  -2 -11  120.39   10.20
  -4   2  11  131.69    9.90
  -4   2  11  119.99    9.40
   4   2 -11  111.09   10.50
  -3  -2  11 1058.69   54.49
   3  -2 -11 1025.00   54.39
   3  -2 -11  934.01   54.59
  -3  -2  11 1049.09   53.89
  -3   2  11 1055.39   54.09
   3   2 -11 1035.80   54.69
   3   2 -11  929.41   54.89
  -3   2  11 1009.80   54.49
  -2  -2  11   74.89    7.80
  -2  -2  11   71.39    6.30
   2  -2 -11   91.19    8.00
   2  -2 -11   69.99    7.10
   2   2 -11   64.09    7.00
   2   2 -11   67.79    6.70
  -2   2  11   70.19    6.90
  -2   2  11   68.19    6.30
  -1  -2  11  822.52   44.40
   1  -2 -11  757.92   44.00
  -1  -2  11  734.23   43.80
   1  -2 -11  898.81   44.50
   1   2 -11  825.22   44.80
   1   2 -11  803.32   44.50
   1   2 -11  876.81   44.00
  -1   2  11  868.81   45.10
   0  -2  11  424.76   24.00
   0  -2 -11  378.56   23.50
   0  -2 -11  474.75   23.90
   0   2 -11  412.16   24.40
   0   2 -11  407.06   24.10
   0   2  11  395.86   23.80
   0   2  11  443.56   24.60
   0   2 -11  462.85   23.60
   1  -2  11  430.66   23.70
   1  -2  11  376.36   24.00
   1   2  11  447.16   24.20
  -1   2 -11  424.46   23.10
  -1   2 -11  407.26   24.20
  -1   2 -11  401.46   23.80
   1   2  11  426.76   23.60
   2  -2  11  551.24   29.10
  -2  -2 -11  481.55   28.10
   2  -2  11  492.65   28.10
   2  -2  11  563.24   28.50
  -2  -2 -11  544.25   28.30
   2   2  11  528.05   28.60
   2   2  11  492.55   28.80
  -2   2 -11  506.65   29.20
  -2   2 -11  496.65   28.10
  -2   2 -11  466.85   28.60
   3  -2  11   23.50    5.50
   3  -2  11   30.50    4.60
  -3  -2 -11   23.70    4.60
   3  -2  11   17.20    5.00
   3   2  11   27.90    3.40
   3   2  11   25.00    5.40
   3   2  11   28.90    5.30
  -3   2 -11   12.60    5.10
  -3   2 -11   28.80    5.80
  -3   2 -11   26.80    4.20
   4  -2  11  209.68   13.30
   4  -2  11  184.98   14.10
  -4  -2 -11  217.98   13.10
   4  -2  11  193.18   13.40
  -4   2 -11  191.28   14.50
   4   2  11  181.98   13.50
  -4   2 -11  180.38   12.90
   4   2  11  219.48   12.20
   4   2  11  185.68   14.20
   5  -2  11    2.90    4.20
  -5  -2 -11    9.80    4.60
   5  -2  11    3.40    5.20
   5  -2  11   14.00    5.80
   5   2  11   11.60    5.50
   5   2  11   10.80    4.30
  -5   2 -11   12.40    4.60
   5   2  11    8.90    5.90
  -5   2 -11    8.60    6.30
  -5   2 -11    8.60    6.00
   6  -2  11   82.39    8.80
   6  -2  11  107.29   10.50
   6  -2  11   89.99    9.50
  -6   2 -11   79.69    9.10
   6   2  11   75.79    8.40
   6   2  11   93.99    9.30
   6   2  11  108.19   11.60
  -6   2 -11   83.19    9.50
   7  -2  11    3.70    4.80
  -7   2 -11   -1.20    4.80
  -7   2 -11    3.20    6.10
   7   2  11    1.20    5.40
   7   2  11   -6.00    5.50
   7  -3 -11    6.50    6.70
  -7  -3  11    6.30    4.90
   7  -3 -11    4.00    5.60
   7  -3 -11   -1.30    4.90
  -7   3  11   -1.00    5.90
   7   3 -11   -2.90    4.80
   6  -3 -11    0.10    5.60
   6  -3 -11    4.30    4.30
   6  -3 -11    2.90    5.30
   6   3 -11    1.50    4.60
  -6   3  11    4.60    5.40
  -6   3  11    8.00    4.50
   6   3 -11    2.00    5.90
   5  -3 -11    3.30    5.00
  -5  -3  11    2.40    4.00
  -5  -3  11    2.60    4.60
   5  -3 -11    5.90    5.10
  -5   3  11    5.10    4.20
  -5   3  11   -0.30    4.80
   5   3 -11    9.40    5.70
  -4  -3  11  166.08   10.50
  -4  -3  11  155.48   11.40
   4  -3 -11  171.58   12.10
   4  -3 -11  154.88   11.50
  -4   3  11  166.88   11.80
   4   3 -11  168.38   12.40
  -4   3  11  152.88   11.30
  -3  -3  11   36.60    4.40
  -3  -3  11   44.10    5.30
   3   3 -11   47.90    6.20
  -3   3  11   38.50    5.00
  -3   3  11   39.00    5.30
   3   3 -11   33.70    5.80
  -2  -3  11    5.90    3.10
  -2  -3  11   -0.30    4.20
   2   3 -11    2.90    4.70
   2   3 -11    3.20    3.90
  -2   3  11    0.10    3.80
   2   3 -11    1.60    4.50
  -1  -3  11  109.89    7.20
  -1   3  11   95.09    8.30
   1   3 -11   96.49    8.30
   1   3 -11   90.19    9.30
  -1   3  11  100.59   10.00
   1   3 -11   95.09    9.30
   0  -3  11   26.50    4.80
   0  -3  11   27.90    3.60
   0   3  11   30.50    4.60
   0   3 -11   33.10    4.40
   0   3 -11   24.50    5.10
   0   3  11   28.20    5.60
   0   3 -11   28.80    5.50
   1  -3  11   -0.80    4.30
   1   3  11    4.00    4.30
  -1   3 -11    0.20    5.20
  -1   3 -11    5.40    3.70
  -1   3 -11    8.00    4.80
   1   3  11   -0.30    4.70
   2  -3  11    2.00    4.10
   2  -3  11    4.10    4.60
   2  -3  11    7.10    4.20
   2   3  11    4.70    4.50
   2   3  11    0.00    4.50
  -2   3 -11    0.20    4.60
  -2   3 -11    1.10    3.80
  -2   3 -11    8.60    5.00
   3  -3  11   20.60    4.70
   3  -3  11   13.90    5.40
   3  -3  11   12.20    4.30
  -3   3 -11    8.00    5.00
  -3   3 -11   14.30    4.40
   3   3  11   17.40    5.40
   3   3  11   27.40    5.40
  -3   3 -11   16.90    5.70
   4  -3  11    1.10    3.70
   4  -3  11    7.40    4.90
   4  -3  11   -4.50    5.00
  -4   3 -11   -4.60    4.20
   4   3  11   -1.60    5.30
  -4   3 -11   -1.80    5.50
  -4   3 -11    5.10    5.90
   4   3  11   -1.60    5.00
   5  -3  11  109.99    9.10
   5  -3  11  124.79   11.00
   5  -3  11  115.19   11.60
   5   3  11  108.39   11.40
  -5   3 -11  121.19   11.90
  -5   3 -11   85.99    9.80
   5   3  11  119.69    9.20
  -5   3 -11  110.99   10.10
   5   3  11  102.29   10.50
   6  -3  11   -1.10    4.30
   6  -3  11    3.10    6.10
   6  -3  11   -4.60    7.40
   6   3  11    7.10    5.70
  -6   3 -11  -10.40    5.90
  -6   3 -11    2.20    4.80
   6   3  11   -1.80    6.30
   6   3  11   -1.80    4.70
  -6   4  11   18.10    5.60
   6   4 -11   11.50    4.90
  -5   4  11   17.20    5.30
  -5   4  11   25.40    5.00
   5   4 -11   10.30    6.10
  -4   4  11    4.90    4.10
   4   4 -11    7.00    5.80
  -4   4  11    8.80    4.70
  -3   4  11   67.19    6.60
   3   4 -11   64.39    7.30
  -3   4  11   72.69    6.40
   3   4 -11   66.39    7.50
   2   4 -11   99.09    9.90
   2   4 -11   97.29    9.30
  -2   4  11  108.39    9.00
   2   4 -11  124.89   10.20
   1   4 -11   28.30    5.00
   1   4 -11   32.10    5.50
   1   4 -11   25.60    6.00
  -1   4  11   39.40    5.10
  -1   4  11   42.10    6.30
   0   4  11   23.60    5.60
   0   4 -11   34.10    6.00
   0   4  11   27.90    4.50
   0   4 -11   25.60    4.80
   0   4 -11   23.30    5.30
  -1   4 -11   -1.80    5.00
   1   4  11    0.90    4.50
   1   4  11    1.40    4.20
  -1   4 -11    0.00    4.00
  -1   4 -11   -3.10    4.80
   2   4  11   42.70    5.80
  -2   4 -11   40.80    6.50
  -2   4 -11   26.50    6.00
   2   4  11   46.20    5.90
  -2   4 -11   35.40    5.10
   3  -4  11   43.40    5.90
   3   4  11   45.90    6.00
  -3   4 -11   45.50    7.00
  -3   4 -11   41.70    5.40
   3   4  11   47.20    6.40
  -3   4 -11   47.90    7.00
   4  -4  11   58.79    7.00
   4  -4  11   66.09    7.70
  -4   4 -11   54.89    6.40
   4   4  11   61.19    7.10
   4   4  11   70.19    7.60
  -4   4 -11   56.19    7.90
  -4   4 -11   63.09    7.80
   5  -4  11    8.00    6.10
   5  -4  11   11.50    6.00
   5  -4  11    6.70    4.10
  -5   4 -11   19.10    6.90
   5   4  11    3.60    5.80
  -5   4 -11    9.10    6.50
   5   4  11    8.60    5.80
  -5   4 -11    4.90    5.10
   6  -4  11   22.20    6.80
   6  -4  11   20.50    4.70
   6   4  11   23.70    4.90
   6   4  11   20.90    6.50
  -6   4 -11   17.30    7.10
  -6   4 -11   28.80    5.90
   5   5 -11   20.90    6.40
  -5   5  11   18.60    4.90
  -5   5  11   10.70    5.40
  -4   5  11  182.18   12.40
  -4   5  11  181.28   13.10
   4   5 -11  179.68   13.90
   3   5 -11   29.40    5.40
  -3   5  11   17.30    4.50
   3   5 -11   14.60    5.40
   3   5 -11   15.10    6.10
  -3   5  11   17.10    4.70
   2   5 -11  270.57   17.80
   2   5 -11  302.97   16.90
   2   5 -11  274.97   17.70
  -2   5  11  249.48   16.60
  -1   5  11   44.90    6.80
   1   5 -11   40.10    5.50
   1   5 -11   41.70    6.90
  -1   5  11   36.10    5.00
   1   5 -11   38.30    6.20
   0   5  11  311.87   20.60
   0   5 -11  388.46   20.20
   0   5 -11  342.77   20.60
   0   5  11  308.17   19.60
   0   5 -11  338.07   20.70
  -1   5 -11  352.46   20.30
   1   5  11  317.07   20.00
   1   5  11  315.97   20.50
  -1   5 -11  392.46   21.30
  -2   5 -11  101.69   11.00
  -2   5 -11  101.49   10.40
   2   5  11  111.59    9.70
   2   5  11  113.79    9.90
  -2   5 -11  101.79    9.60
   3  -5  11  202.18   14.00
  -3   5 -11  179.28   14.70
   3   5  11  196.58   13.90
   3   5  11  181.98   13.40
  -3   5 -11  199.68   14.60
  -3   5 -11  183.58   13.10
   4  -5  11    1.60    5.70
  -4   5 -11   -0.50    4.60
  -4   5 -11    2.20    6.60
   4   5  11    0.60    5.50
   4   5  11    2.90    5.50
  -4   5 -11    4.80    5.90
  -5   5 -11   62.89    7.50
   5   5  11   82.69    8.80
  -5   5 -11   75.29    8.80
   5   6 -11  177.38   17.80
   4   6 -11   10.40    5.80
  -4   6  11    1.70    4.90
   4   6 -11    3.40    6.30
  -4   6  11   -0.60    4.30
   3   6 -11  298.27   18.90
  -3   6  11  306.27   17.80
  -3   6  11  305.77   18.50
   3   6 -11  290.47   19.30
   3   6 -11  289.97   19.30
   2   6 -11  103.59   10.30
   2   6 -11  106.19    9.90
   2   6 -11   98.99   10.70
  -2   6  11  108.29    9.60
  -1   6  11   41.90    6.60
   1   6 -11   31.10    5.80
   1   6 -11   40.00    6.40
   1   6 -11   33.10    7.10
   0   6 -11  218.18   15.60
   0   6 -11  224.38   14.80
   0   6 -11  204.98   15.20
  -1   6 -11   30.50    5.50
  -1   6 -11   26.60    6.40
  -1   6 -11   43.30    6.60
  -2   6 -11    5.40    6.10
  -2   6 -11    5.30    5.00
   2   6  11    6.10    5.00
   2   6  11    8.50    5.00
  -2   6 -11    4.30    5.90
  -3   6 -11   -0.60    4.80
  -3   6 -11    4.50    6.10
   3   6  11   -1.80    5.10
   3   6  11    2.40    5.20
  -3   6 -11   -2.10    6.60
  -4   6 -11  127.29   11.40
   4   6  11  134.39   12.30
  -4   6 -11  145.89   13.70
  -4   6 -11  149.99   13.00
   4   6  11  120.79   11.50
   3   7 -11   -1.50    5.70
   3   7 -11   -1.40    6.10
  -3   7  11   -1.70    4.00
  -3   7  11    0.20    4.80
   3   7 -11   14.70    5.80
   2   7 -11    6.40    5.20
   2   7 -11   -2.10    5.70
  -2   7  11   -0.90    4.50
   2   7 -11   -0.10    6.30
  -2   7  11   -3.80    4.00
   1   7 -11   26.70    7.00
   1   7 -11   21.20    5.80
   1   7 -11   24.30    5.90
   0   7 -11   22.50    5.80
   0   7 -11   16.80    5.80
   0   7 -11   33.20    7.20
  -1   7 -11   -0.50    5.00
  -1   7 -11    7.80    5.80
  -1   7 -11    4.60    6.10
  -2   7 -11    5.80    6.70
  -2   7 -11    6.80    6.10
  -2   7 -11    0.00    5.10
  -3   7 -11   -2.80    5.20
  -3   7 -11    0.90    6.80
  -3   7 -11   -3.70    6.00
  -7   0  12    6.60    5.60
   7   0 -12    9.50    5.40
  -6   0  12  448.76   24.80
   6   0 -12  423.26   24.70
   6   0 -12  457.35   26.40
  -6   0  12  397.96   25.40
   6   0 -12  436.46   26.20
   5   0 -12   37.00    6.50
   5   0 -12   40.70    6.90
  -5   0  12   44.20    5.30
  -5   0  12   38.20    6.00
   4   0 -12   39.50    6.40
  -4   0  12   37.50    5.10
   4   0 -12   37.80    5.80
  -4   0  12   40.30    5.90
   3   0 -12  216.58   14.30
  -3   0  12  199.08   12.70
  -3   0  12  205.38   13.50
   3   0 -12  195.48   13.70
  -2   0  12  250.77   15.30
   2   0 -12  233.18   15.40
   2   0 -12  248.58   15.90
  -2   0  12  244.98   14.60
   1   0 -12  924.91   48.30
   1   0 -12  816.12   47.00
   1   0 -12  926.81   47.80
  -1   0  12  879.01   47.70
   0   0 -12  862.41   49.99
   0   0 -12  909.21   49.70
   0   0  12  908.61   49.70
   0   0  12  894.51   50.29
   0   0 -12 1028.10   49.00
   1   0  12 1153.08   62.09
   1   0  12 1152.88   61.49
  -1   0 -12 1188.18   61.89
  -1   0 -12 1093.79   60.79
  -1   0 -12 1164.78   61.49
  -2   0 -12   61.19    5.30
   2   0  12   56.09    7.10
  -2   0 -12   76.99    8.40
  -2   0 -12   63.69    6.70
   2   0  12   69.79    6.80
   2   0  12   84.99    6.40
   3   0  12 1641.74   96.39
   3   0  12 1876.61   95.99
  -3   0 -12 1839.72   95.99
  -3   0 -12 1894.21   95.29
  -3   0 -12 1805.32   96.29
   3   0  12 1783.12   95.39
  -4   0 -12    2.10    5.70
  -4   0 -12   -2.30    3.60
  -4   0 -12    3.70    5.00
   4   0  12   -2.80    4.20
   4   0  12    4.60    5.10
   4   0  12   -1.60    5.10
   5   0  12   70.19    7.80
  -5   0 -12   82.39    8.30
   5   0  12   69.99    8.40
   5   0  12   98.39    9.10
  -5   0 -12   81.69    8.30
  -6   0 -12   25.90    5.10
   6   0  12   26.50    7.60
  -6   0 -12   27.60    6.90
   6   0  12   25.70    5.90
   6   0  12   33.90    6.10
  -6   0 -12   25.20    6.50
  -7   0 -12   60.59    8.00
   7   0  12   51.89    6.60
  -7   0 -12   53.69    6.50
   7  -1 -12   27.70    5.80
  -7  -1  12   29.80    6.30
   7  -1 -12   31.10    7.20
  -7   1  12   25.00    6.60
   6  -1 -12    5.60    4.80
  -6  -1  12    6.20    5.30
  -6  -1  12   -0.40    4.50
   6  -1 -12    7.40    6.30
   6  -1 -12   -0.50    6.10
  -6   1  12    9.60    5.00
   6   1 -12   10.10    6.20
  -6   1  12    1.50    5.40
   5  -1 -12  197.08   13.10
  -5  -1  12  189.68   13.30
   5  -1 -12  227.78   15.40
  -5  -1  12  196.98   14.10
   5  -1 -12  229.78   14.80
   5   1 -12  185.68   14.70
  -5   1  12  212.18   14.30
  -5   1  12  217.88   13.50
   5   1 -12  196.88   15.10
  -4  -1  12   40.50    4.90
   4  -1 -12   32.70    5.50
   4  -1 -12   32.70    6.20
  -4  -1  12   36.60    5.70
   4   1 -12   32.40    5.90
  -4   1  12   38.00    5.80
   4   1 -12   38.90    6.50
  -4   1  12   35.90    5.00
   3  -1 -12  303.77   17.80
   3  -1 -12  306.07   18.40
  -3  -1  12  318.47   17.90
  -3  -1  12  279.07   17.10
  -3   1  12  284.97   17.20
   3   1 -12  260.37   18.50
   3   1 -12  274.17   18.00
  -3   1  12  314.87   17.80
   2  -1 -12  631.24   32.80
  -2  -1  12  611.94   32.40
  -2  -1  12  589.84   31.70
   2  -1 -12  575.24   32.30
  -2   1  12  600.44   32.40
  -2   1  12  563.34   32.00
   2   1 -12  519.85   32.70
   2   1 -12  587.44   32.50
  -1  -1  12    0.50    3.40
   1  -1 -12    1.50    4.10
   1  -1 -12   -0.20    4.10
  -1  -1  12    0.80    4.20
  -1   1  12    7.10    4.20
   1   1 -12   -4.00    4.20
   1   1 -12   -1.00    3.20
   1   1 -12   -5.40    4.10
   0  -1  12  237.78   13.90
   0  -1 -12  211.48   13.60
   0  -1 -12  206.58   14.00
   0   1 -12  199.58   14.10
   0   1 -12  209.18   12.90
   0   1 -12  210.68   14.00
   0   1  12  223.08   14.90
   0   1  12  232.48   13.90
   1  -1  12    8.70    4.90
  -1  -1 -12   16.90    4.60
   1  -1  12   11.60    5.00
   1   1  12   11.20    5.00
  -1   1 -12   16.30    3.60
  -1   1 -12   14.90    4.90
   1   1  12   14.00    4.60
  -1   1 -12    3.60    4.60
   2  -1  12   45.90    4.80
   2  -1  12   52.29    6.20
   2  -1  12   50.89    6.60
  -2  -1 -12   45.80    5.70
  -2  -1 -12   38.90    5.90
   2   1  12   35.80    5.80
  -2   1 -12   48.50    6.40
  -2   1 -12   52.69    6.50
   2   1  12   49.80    6.50
   2   1  12   52.29    5.10
  -2   1 -12   55.69    5.90
   3  -1  12   17.10    4.20
  -3  -1 -12    7.00    4.90
   3  -1  12   12.40    4.90
   3  -1  12   12.10    5.60
  -3  -1 -12   12.50    3.50
  -3  -1 -12   15.20    4.70
   3   1  12    5.80    5.00
  -3   1 -12    6.70    5.70
  -3   1 -12   11.60    3.80
   3   1  12   12.40    3.50
   3   1  12   20.50    5.30
  -3   1 -12    9.70    5.20
   4  -1  12  121.59   11.60
   4  -1  12  143.79   10.40
   4  -1  12  109.69   10.60
  -4  -1 -12  111.79    9.20
  -4  -1 -12  117.59   10.90
  -4  -1 -12  143.19   10.80
  -4   1 -12  128.59   11.60
   4   1  12  126.59   11.20
   4   1  12  140.79    9.60
   4   1  12  139.29   10.80
  -4   1 -12  115.79    9.80
   5  -1  12   -2.10    5.00
  -5  -1 -12   -4.10    3.90
  -5  -1 -12    1.40    5.00
   5  -1  12    1.10    5.70
  -5  -1 -12   -9.20    5.70
   5  -1  12  -11.20    4.90
   5   1  12   -8.80    5.20
   5   1  12   -0.40    4.40
  -5   1 -12   -5.50    4.20
  -5   1 -12   -1.30    5.80
  -5   1 -12   -0.60    5.80
   5   1  12   -5.20    6.10
  -6  -1 -12   46.30    6.80
   6  -1  12   33.60    6.50
   6  -1  12   55.59    8.20
   6  -1  12   34.60    5.70
  -6  -1 -12   32.50    7.30
   6   1  12   31.60    6.80
  -6   1 -12   42.30    7.20
  -6   1 -12   21.30    7.00
   6   1  12   41.90    9.00
  -6   1 -12   33.20    5.50
   6   1  12   42.70    6.10
  -7  -1 -12   18.60    7.00
   7  -1  12    8.00    5.10
   7   1  12   11.20    5.60
   7   1  12   14.20    6.00
  -7   1 -12    9.40    5.20
   7  -2 -12    7.20    4.90
   7  -2 -12    0.70    5.70
  -7  -2  12    8.20    5.40
  -7  -2  12   -1.30    5.00
   7  -2 -12   15.50    9.90
  -7   2  12    0.70    5.50
   6  -2 -12   12.00    4.70
   6  -2 -12   17.20    6.10
  -6  -2  12   13.00    5.70
  -6  -2  12   13.70    5.10
   6  -2 -12   15.00    6.50
  -6   2  12   22.70    5.60
  -6   2  12   15.00    5.60
   6   2 -12   29.70    7.10
  -5  -2  12   57.99    7.00
   5  -2 -12   62.79    7.30
  -5  -2  12   52.69    5.90
   5  -2 -12   62.29    7.30
   5  -2 -12   62.79    5.70
  -5   2  12   52.59    6.70
   5   2 -12   58.49    7.50
  -5   2  12   61.39    6.30
  -4  -2  12  155.68   10.00
   4  -2 -12  146.29   11.50
  -4  -2  12  136.09   10.90
   4  -2 -12  147.99   11.80
  -4   2  12  139.59   10.80
  -4   2  12  140.49   11.30
   4   2 -12  131.99   11.80
   4   2 -12  153.88   12.40
  -3  -2  12   87.19    7.70
  -3  -2  12   83.99    8.80
   3  -2 -12   89.29    8.70
   3  -2 -12  104.69    9.50
  -3   2  12   94.29    8.80
  -3   2  12   98.99    7.90
   3   2 -12   83.09    9.30
   3   2 -12   92.39    9.90
  -2  -2  12   89.89    7.10
   2  -2 -12   85.59    8.60
   2  -2 -12   80.89    8.00
  -2  -2  12   80.19    8.50
  -2   2  12   72.59    7.80
   2   2 -12   93.09    9.40
  -2   2  12   88.69    8.20
   2   2 -12  100.59    7.80
   2   2 -12   81.69    8.80
   1  -2 -12  140.49    9.80
   1  -2 -12  157.08   10.50
  -1  -2  12  135.29   10.30
  -1  -2  12  125.79    9.10
   1   2 -12  117.79    9.50
   1   2 -12  132.49   11.00
  -1   2  12  128.59   10.10
  -1   2  12  146.49   11.50
   1   2 -12  140.79   10.70
   0  -2 -12    6.50    3.90
   0  -2 -12    5.10    4.00
   0  -2  12    2.60    4.70
   0   2 -12    5.80    4.60
   0   2 -12    8.10    3.60
   0   2  12    2.00    4.80
   0   2  12    2.10    4.20
   0   2 -12   -1.30    4.60
   1  -2  12    1.30    4.40
  -1  -2 -12    3.40    3.80
  -1  -2 -12    7.10    3.80
   1  -2  12    7.80    5.00
   1   2  12    0.90    4.50
  -1   2 -12   -2.10    4.90
   1   2  12    6.20    4.80
  -1   2 -12    7.40    4.90
  -1   2 -12    8.10    3.60
  -2  -2 -12    1.00    4.10
   2  -2  12   -8.30    4.40
   2  -2  12    0.50    4.00
  -2  -2 -12   -6.20    3.80
   2  -2  12   11.30    5.10
   2   2  12    6.00    4.60
   2   2  12    3.40    4.70
  -2   2 -12    2.00    3.70
  -2   2 -12    1.40    4.90
  -2   2 -12  -10.10    5.30
   3  -2  12   16.50    4.70
  -3  -2 -12   20.20    4.50
   3  -2  12   14.90    5.30
   3  -2  12   19.70    5.80
  -3   2 -12   14.20    5.60
   3   2  12   22.00    5.30
  -3   2 -12    9.30    5.50
   3   2  12    9.30    5.10
  -3   2 -12   13.20    4.00
   4  -2  12    7.50    5.10
  -4  -2 -12   11.30    4.60
   4  -2  12    8.90    5.90
   4  -2  12    3.60    4.90
   4   2  12   11.40    5.30
  -4   2 -12    0.00    5.40
   4   2  12   10.70    3.80
  -4   2 -12    0.40    5.50
  -4   2 -12    8.80    4.40
   4   2  12   13.30    5.90
   5  -2  12   20.00    5.20
   5  -2  12   28.30    7.00
   5  -2  12   32.20    6.10
  -5   2 -12   29.70    6.70
   5   2  12   25.40    6.90
   5   2  12   17.90    5.90
  -5   2 -12   25.50    5.40
   5   2  12   36.00    4.90
  -5   2 -12   14.40    6.70
   6  -2  12   16.70    6.80
   6  -2  12    4.50    4.60
   6  -2  12   -1.40    6.00
   6   2  12    6.40    5.30
  -6   2 -12    6.80    6.20
  -6   2 -12   -2.20    4.70
   6   2  12    2.60    5.90
   6  -3 -12   87.49    8.50
   6  -3 -12   70.89    8.00
   6  -3 -12   83.09    8.80
  -6  -3  12  103.69    8.80
  -6   3  12   69.19    8.30
  -5  -3  12  177.78   12.40
   5  -3 -12  180.78   13.40
   5  -3 -12  188.58   13.60
  -5   3  12  192.18   13.00
  -5   3  12  186.78   13.50
   5   3 -12  180.58   14.20
  -4  -3  12   76.19    7.20
   4  -3 -12   85.59    7.70
  -4  -3  12   64.89    7.10
  -4   3  12   76.29    7.90
   4   3 -12   76.99    8.10
   4   3 -12   77.59    8.20
  -4   3  12   83.29    8.50
  -3  -3  12   10.40    3.40
  -3  -3  12    9.90    4.30
   3   3 -12    2.10    5.10
  -3   3  12    5.40    4.60
  -3   3  12   10.00    4.40
   3   3 -12    1.40    5.40
  -2  -3  12  256.87   15.50
  -2  -3  12  248.88   14.60
   2   3 -12  234.78   15.30
   2   3 -12  249.97   16.30
   2   3 -12  246.48   16.00
  -2   3  12  249.08   15.60
  -1  -3  12  404.16   21.40
  -1  -3  12  338.07   22.10
   1   3 -12  397.26   22.80
   1   3 -12  403.96   22.10
  -1   3  12  370.66   22.20
  -1   3  12  414.36   23.40
   1   3 -12  377.56   22.90
   0  -3  12  277.57   18.20
   0  -3  12  297.87   17.50
   0   3 -12  358.16   18.30
   0   3 -12  302.17   18.90
   0   3 -12  319.57   19.20
   0   3  12  302.17   18.30
   1  -3  12   20.40    4.80
  -1   3 -12   19.00    4.30
   1   3  12   17.50    5.40
  -1   3 -12   12.40    5.50
   1   3  12   16.00    5.00
  -1   3 -12   25.10    5.60
   2  -3  12  786.52   39.40
   2  -3  12  745.13   39.50
   2  -3  12  640.64   39.90
  -2   3 -12  731.63   39.30
  -2   3 -12  771.82   40.50
   2   3  12  669.53   39.50
   2   3  12  719.43   40.00
   3  -3  12   36.50    6.30
   3  -3  12   15.40    4.90
   3  -3  12   26.60    5.20
  -3   3 -12   16.90    5.80
  -3   3 -12   25.10    4.80
   3   3  12   29.60    5.80
  -3   3 -12   21.80    6.20
   3   3  12   23.10    5.60
   4  -3  12  181.88   14.50
   4  -3  12  159.48   12.70
   4  -3  12  199.18   13.80
   4   3  12  190.38   13.60
   4   3  12  198.08   14.60
  -4   3 -12  223.48   15.40
  -4   3 -12  199.88   13.10
   5  -3  12    6.80    6.30
   5  -3  12    2.40    4.20
   5  -3  12   -1.00    6.00
  -5   3 -12   -4.00    6.00
   5   3  12    1.50    5.50
   5   3  12    3.60    4.20
  -5   3 -12    5.30    4.90
   5   3  12    2.10    6.00
  -5   3 -12    1.50    6.60
   6  -3  12   14.40    4.90
   6  -3  12   20.00    7.10
   6   3  12   17.70    6.50
  -6   3 -12    7.10    6.50
  -6   3 -12   12.00    5.30
   6   3  12   12.80    5.20
  -6   4  12   51.39    7.10
  -5   4  12    1.60    4.80
  -5   4  12   -3.20    5.00
   5   4 -12    7.80    6.10
   4   4 -12  367.96   23.00
   4   4 -12  369.36   23.20
  -4   4  12  385.86   21.80
  -4   4  12  370.96   22.30
  -3   4  12  172.98   12.10
   3   4 -12  177.28   13.50
  -3   4  12  191.08   12.50
   3   4 -12  165.28   13.60
   2   4 -12  105.19   10.10
   2   4 -12   92.89   10.10
   2   4 -12   91.19    8.90
  -2   4  12  101.79    9.20
   1   4 -12  492.25   28.90
   1   4 -12  474.15   29.00
  -1   4  12  515.45   28.20
  -1   4  12  496.75   29.30
   1   4 -12  536.55   28.30
   0   4  12   -5.80    5.20
   0   4 -12   -0.50    4.80
   0   4 -12   -1.50    5.40
   0   4  12   -1.00    4.10
   0   4 -12   -4.10    4.20
   1   4  12  198.48   13.50
   1   4  12  214.48   14.40
  -1   4 -12  195.18   14.50
  -1   4 -12  199.78   13.20
   2   4  12    2.60    4.80
   2   4  12    5.40    5.00
  -2   4 -12   -0.80    5.60
  -2   4 -12    5.20    5.50
  -2   4 -12   -1.10    4.10
   3  -4  12  170.98   13.20
   3  -4  12  173.68   13.00
  -3   4 -12  176.58   12.20
   3   4  12  168.78   12.60
   3   4  12  168.18   13.30
  -3   4 -12  166.18   13.90
   4  -4  12   -5.10    5.80
   4  -4  12    1.00    3.80
   4  -4  12    3.80    5.60
   4   4  12    0.20    5.40
   4   4  12   -3.80    5.70
  -4   4 -12    1.80    4.70
  -4   4 -12    5.80    6.90
  -4   4 -12   -1.20    6.00
   5  -4  12   98.59   10.10
   5  -4  12  111.39    9.40
   5   4  12  113.59   10.90
  -5   4 -12  115.29   12.50
   5   4  12  115.69   12.10
  -5   4 -12   99.09   10.60
  -5   5  12   -1.40    5.10
   4   5 -12   22.40    6.80
  -4   5  12   21.40    5.50
  -4   5  12   21.60    4.70
   4   5 -12   23.70    6.20
  -3   5  12   -0.90    4.50
   3   5 -12   -4.60    5.30
   3   5 -12   -5.00    5.70
  -3   5  12   -2.20    4.30
   3   5 -12   -1.20    5.00
  -2   5  12    7.50    4.70
   2   5 -12   19.80    5.20
   2   5 -12   11.60    5.70
   2   5 -12   23.50    6.10
  -1   5  12    2.40    4.20
   1   5 -12    6.10    4.80
   1   5 -12    3.60    6.20
   1   5 -12    4.80    5.20
  -1   5  12    1.00    5.70
   0   5 -12   53.09    7.50
   0   5  12   45.60    5.60
   0   5  12   51.39    6.90
   0   5 -12   37.30    5.80
   0   5 -12   38.70    6.50
  -1   5 -12   19.10    6.60
  -1   5 -12   12.30    4.80
  -1   5 -12   15.60    5.90
   1   5  12   22.60    5.70
   1   5  12   16.20    5.10
   2   5  12   54.69    6.60
  -2   5 -12   47.00    7.40
  -2   5 -12   40.50    6.00
   2   5  12   44.90    6.80
   3  -5  12   -0.20    5.70
   3   5  12    7.80    5.30
  -3   5 -12   12.60    6.50
  -3   5 -12    3.20    5.80
  -3   5 -12    5.80    4.70
   3   5  12    9.10    5.70
   4   5  12   -4.90    5.80
  -4   5 -12   -5.00    6.20
  -4   5 -12    8.50    6.90
  -4   5 -12   -2.80    4.80
   4   5  12    2.60    5.70
  -5   5 -12   -3.50    5.40
  -5   5 -12    7.50    6.40
   5   5  12    1.80    6.40
   5   5  12    6.40    6.10
   4   6 -12   35.10    6.60
   4   6 -12   37.30    7.10
  -4   6  12   38.00    5.70
   4   6 -12   36.70    7.50
  -4   6  12   37.00    6.30
  -3   6  12    9.10    5.30
   3   6 -12    9.90    6.40
   3   6 -12    7.40    5.30
  -3   6  12    2.80    4.20
   3   6 -12    7.60    5.90
   2   6 -12   56.89    7.10
  -2   6  12   63.09    6.70
   2   6 -12   53.09    7.90
   2   6 -12   65.19    7.80
   1   6 -12    0.70    6.40
  -1   6  12    7.30    4.70
   1   6 -12    6.90    5.50
   1   6 -12    0.90    5.20
  -1   6  12    5.20    5.70
   0   6  12   50.09    6.90
   0   6 -12   42.70    6.50
   0   6 -12   40.20    6.80
   0   6 -12   57.69    7.90
   0   6  12   51.79    5.90
  -1   6 -12   53.49    8.20
   1   6  12   88.89    8.80
  -1   6 -12   70.89    7.20
   1   6  12   84.19    9.60
  -1   6 -12   80.09    8.50
  -2   6 -12    4.90    6.40
   2   6  12    6.50    4.90
  -2   6 -12    3.40    5.00
  -2   6 -12    9.40    6.00
   2   6  12   -6.40    5.10
   3   6  12   10.40    5.40
   3   6  12   12.10    5.90
  -3   6 -12    8.00    5.10
  -3   6 -12    4.30    6.70
  -3   6 -12    6.90    6.30
   4   6  12   23.60    6.20
  -4   6 -12   23.50    6.70
  -4   6 -12   10.30    5.40
   4   6  12   30.40    6.50
   2   7 -12  120.39   11.90
   2   7 -12  128.39   11.70
   2   7 -12  129.29   12.70
  -2   7  12  127.29   10.60
  -2   7  12  102.09    9.70
   1   7 -12   22.60    6.40
   1   7 -12   39.80    6.80
   1   7 -12   43.70    7.80
   0   7 -12  152.08   12.50
   0   7  12  105.89   12.20
   0   7 -12  138.29   12.20
   0   7 -12  161.28   13.20
  -1   7 -12    0.90    5.20
  -1   7 -12    9.70    6.30
  -1   7 -12    9.00    6.80
  -2   7 -12   56.79    8.40
  -2   7 -12   64.49    7.30
   6   0 -13   -3.00    4.80
   6   0 -13   -0.80    6.10
  -6   0  13   -2.00    5.10
   6   0 -13    2.00    6.20
  -6   0  13    0.60    4.70
  -5   0  13    7.90    5.30
   5   0 -13    4.00    5.80
   5   0 -13   -1.30    5.50
  -5   0  13    2.40    4.50
   4   0 -13   -6.20    5.10
  -4   0  13   -1.80    4.10
  -4   0  13   -8.40    4.60
   4   0 -13    1.90    5.00
   3   0 -13  -10.80    4.70
  -3   0  13   -0.30    4.50
  -3   0  13    3.30    4.00
   3   0 -13   -0.20    4.80
   2   0 -13   -4.30    4.60
  -2   0  13   -2.20    3.60
   2   0 -13    0.50    4.90
   2   0 -13    3.60    3.40
  -2   0  13    0.50    4.50
   1   0 -13   -1.30    4.30
   1   0 -13    1.20    3.10
   1   0 -13    1.10    4.70
  -1   0  13   -1.50    4.60
   0   0  13   -3.90    5.00
   0   0 -13   -1.60    3.00
   0   0 -13    3.40    4.60
   0   0 -13   -7.90    4.30
   0   0  13    5.40    4.50
  -1   0 -13    1.30    3.10
   1   0  13   -1.70    4.60
  -1   0 -13    0.20    4.60
  -1   0 -13    3.70    5.00
   1   0  13    2.70    5.10
  -2   0 -13  -10.00    4.70
   2   0  13  -17.50    5.20
  -2   0 -13   -4.30    3.20
   2   0  13   -8.80    3.60
  -3   0 -13   -0.20    5.40
   3   0  13    6.20    5.60
   3   0  13    6.70    5.30
   3   0  13    8.50    4.00
  -3   0 -13    0.30    5.30
  -3   0 -13    0.70    3.60
   4   0  13   -5.30    5.50
  -4   0 -13   -2.40    5.20
   4   0  13   -2.10    4.30
   4   0  13   -2.50    5.50
   5   0  13   -1.00    5.20
   5   0  13   -0.90    6.10
   5   0  13   -3.90    5.10
  -5   0 -13    0.20    6.50
  -5   0 -13   -5.40    5.50
  -5   0 -13   -3.30    4.20
  -6   0 -13    4.70    4.60
  -6   0 -13   -8.70    5.50
   6   0  13   -1.60    5.60
  -6   0 -13    5.70    6.90
   6   0  13   -4.40    5.30
   6  -1 -13  118.49   12.00
  -6  -1  13   88.89   10.30
   6  -1 -13  108.69   11.60
  -6  -1  13  105.89    9.80
   6  -1 -13  105.49    9.80
  -6   1  13   92.99   10.60
   6   1 -13  112.59   12.00
   5  -1 -13   52.69    7.50
  -5  -1  13   54.69    6.10
  -5  -1  13   52.49    6.80
   5  -1 -13   51.19    7.50
   5  -1 -13   50.59    5.70
   5   1 -13   40.60    7.40
   5   1 -13   51.89    7.80
  -5   1  13   56.89    6.50
  -5   1  13   50.79    6.90
  -4  -1  13  136.29   11.10
   4  -1 -13  124.69   12.10
   4  -1 -13  130.99   11.20
  -4  -1  13  141.09   10.10
   4   1 -13  153.28   12.60
   4   1 -13  128.69   11.60
  -4   1  13  150.38   11.30
  -4   1  13  130.29   10.40
  -3  -1  13  196.88   13.50
   3  -1 -13  178.88   14.20
  -3  -1  13  184.78   12.70
   3  -1 -13  203.18   13.60
  -3   1  13  175.48   13.50
   3   1 -13  201.88   14.00
   3   1 -13  238.98   14.80
  -3   1  13  201.88   12.80
   2  -1 -13   55.29    6.60
  -2  -1  13   41.40    6.10
   2  -1 -13   51.89    4.50
  -2  -1  13   40.40    4.80
   2  -1 -13   41.60    5.90
   2   1 -13   52.59    6.60
   2   1 -13   41.90    6.20
   2   1 -13   47.00    5.10
  -2   1  13   53.39    6.00
  -2   1  13   47.30    5.60
  -1  -1  13  354.46   20.50
   1  -1 -13  321.67   20.40
  -1  -1  13  332.07   19.80
   1  -1 -13  369.26   20.80
   1   1 -13  396.76   19.70
  -1   1  13  333.07   20.40
   1   1 -13  359.56   20.60
   1   1 -13  309.07   20.90
   0  -1 -13    3.60    4.70
   0  -1 -13    7.80    4.40
   0  -1  13    5.60    4.70
   0   1  13    8.70    4.70
   0   1 -13    5.60    4.70
   0   1 -13    7.00    3.50
   0   1 -13    4.20    4.90
   0   1  13    2.60    5.30
  -1  -1 -13  187.08   12.70
  -1  -1 -13  176.68   12.40
   1  -1  13  194.68   13.60
   1  -1  13  182.98   12.80
  -1   1 -13  175.28   11.40
  -1   1 -13  158.18   12.70
   1   1  13  187.98   12.60
  -1   1 -13  181.28   13.20
   1   1  13  173.68   13.50
   2  -1  13    4.20    4.00
  -2  -1 -13    3.50    5.10
   2  -1  13   -5.60    5.10
  -2  -1 -13    4.90    4.50
   2  -1  13    6.00    5.00
   2   1  13    6.60    3.30
   2   1  13    4.90    4.70
  -2   1 -13    2.80    3.60
  -2   1 -13    5.40    5.10
  -2   1 -13    3.30    5.50
   2   1  13    7.80    5.60
   3  -1  13   96.39    8.40
   3  -1  13   88.19    9.00
   3  -1  13   73.29    8.30
  -3  -1 -13   77.89    9.20
  -3  -1 -13   80.49    9.20
  -3  -1 -13   61.99    7.20
  -3   1 -13   86.49   10.00
   3   1  13   83.49    8.00
   3   1  13   64.39    8.10
  -3   1 -13   69.19    8.20
  -3   1 -13   98.59    7.90
   3   1  13   98.79    7.50
  -4  -1 -13   42.20    5.10
   4  -1  13   46.70    6.80
   4  -1  13   46.10    7.40
  -4  -1 -13   47.40    6.90
   4  -1  13   54.99    6.40
  -4  -1 -13   50.79    6.60
  -4   1 -13   47.00    7.50
  -4   1 -13   50.69    7.00
   4   1  13   62.29    5.60
   4   1  13   49.30    6.80
   4   1  13   46.40    7.20
  -4   1 -13   46.60    5.60
   5  -1  13   45.60    7.80
  -5  -1 -13   30.70    6.90
   5  -1  13   31.00    6.40
  -5  -1 -13   33.70    5.30
  -5  -1 -13   39.30    6.40
   5  -1  13   49.40    6.50
   5   1  13   38.10    7.30
  -5   1 -13   31.00    5.50
  -5   1 -13   49.30    7.50
   5   1  13   46.10    5.70
  -5   1 -13   26.10    7.20
   5   1  13   42.90    7.00
   6  -1  13   12.90    5.30
   6  -1  13   25.40    6.70
  -6  -1 -13   21.40    6.20
  -6  -1 -13   20.60    6.60
   6   1  13   24.10    5.90
   6   1  13   15.90    6.50
  -6   1 -13   12.70    6.50
  -6   1 -13   14.90    5.00
   6  -2 -13   65.19    6.70
  -6  -2  13   82.89    7.60
   6  -2 -13   73.29    8.50
  -6  -2  13   72.29    8.00
   6  -2 -13   95.79    9.40
  -6   2  13   70.09    8.10
  -5  -2  13  115.59   10.40
   5  -2 -13  121.99   11.60
  -5  -2  13  113.79    9.40
   5  -2 -13  101.89    9.00
   5  -2 -13  112.69   11.50
   5   2 -13  120.29   12.20
   5   2 -13  124.09   11.80
  -5   2  13  109.89   10.70
  -5   2  13  127.59   10.20
  -4  -2  13  269.37   15.50
   4  -2 -13  248.08   17.10
   4  -2 -13  259.97   17.00
  -4  -2  13  241.78   16.40
  -4   2  13  266.37   16.20
   4   2 -13  239.18   17.20
  -4   2  13  269.07   16.80
   4   2 -13  267.57   17.90
  -3  -2  13  133.89   11.00
   3  -2 -13  150.58   11.30
   3  -2 -13  144.69   11.80
  -3  -2  13  144.49   10.20
  -3   2  13  150.28   10.50
   3   2 -13  145.19   11.90
   3   2 -13  131.19   12.30
  -3   2  13  147.29   11.30
  -2  -2  13  234.88   14.10
   2  -2 -13  207.08   13.70
  -2  -2  13  215.88   13.00
   2  -2 -13  247.28   14.30
   2   2 -13  196.98   14.30
   2   2 -13  174.58   13.30
  -2   2  13  210.18   14.00
  -2   2  13  218.38   13.50
   2   2 -13  199.78   14.90
  -1  -2  13   30.70    4.50
  -1  -2  13   40.80    5.70
   1  -2 -13   32.80    5.40
   1  -2 -13   20.30    4.90
   1   2 -13   33.60    5.90
   1   2 -13   34.20    4.60
  -1   2  13   31.20    5.50
   1   2 -13   31.10    5.60
   0  -2 -13  559.74   28.80
   0  -2  13  556.64   28.90
   0  -2 -13  482.95   28.50
   0   2 -13  500.25   28.20
   0   2 -13  449.95   29.20
   0   2  13  519.65   29.70
   0   2  13  527.55   28.80
   0   2 -13  498.45   29.00
  -1  -2 -13   -2.10    4.20
   1  -2  13   -6.00    4.60
  -1  -2 -13    5.00    4.10
   1  -2  13    2.70    5.10
   1   2  13    9.30    4.80
  -1   2 -13    2.80    3.70
   1   2  13    7.10    5.30
  -1   2 -13    0.60    4.90
  -1   2 -13   -4.80    4.80
   2  -2  13  223.58   14.70
  -2  -2 -13  213.58   14.30
  -2  -2 -13  209.78   14.40
   2  -2  13  225.68   15.70
   2  -2  13  252.17   14.20
   2   2  13  220.08   15.50
  -2   2 -13  202.88   15.30
  -2   2 -13  225.98   13.90
  -2   2 -13  213.48   15.30
   2   2  13  237.58   14.80
   3  -2  13   81.19    8.10
   3  -2  13  100.29    8.60
  -3  -2 -13   81.69    8.50
   3  -2  13   72.49    8.30
  -3   2 -13   93.89   10.40
   3   2  13   68.39    7.50
  -3   2 -13   83.19    8.00
  -3   2 -13   61.09    8.20
   3   2  13   85.49    9.60
   4  -2  13  100.29    9.80
  -4  -2 -13   85.39   10.00
   4  -2  13   87.29    9.70
  -4  -2 -13   92.09    9.40
   4  -2  13  102.99   11.20
  -4   2 -13   83.99    9.20
   4   2  13  100.59   10.20
   4   2  13  116.09   11.00
  -4   2 -13   75.69    9.00
   5  -2  13   56.39    7.30
  -5  -2 -13   63.19    6.90
   5  -2  13   58.89    6.90
   5  -2  13   62.49    8.50
   5   2  13   56.29    8.40
  -5   2 -13   51.09    6.50
   5   2  13   69.09    6.20
   5   2  13   47.10    7.40
  -5   2 -13   40.90    7.70
   6  -2  13   21.10    5.40
   6   2  13   25.30    5.70
  -6   2 -13   22.80    7.00
   6   2  13   27.40    6.50
  -6   2 -13   21.70    5.50
  -6  -3  13   40.20    5.70
   6  -3 -13   29.80    4.70
   6  -3 -13   50.79    7.70
   6  -3 -13   42.90    6.70
  -6   3  13   39.20    6.90
  -5  -3  13   43.80    5.70
   5  -3 -13   37.30    6.80
  -5  -3  13   44.30    6.20
   5  -3 -13   62.39    7.10
   5   3 -13   43.10    7.60
   5   3 -13   51.19    7.80
  -5   3  13   42.10    6.70
  -5   3  13   55.39    6.50
  -4  -3  13   58.39    6.40
  -4  -3  13   62.79    6.90
  -4   3  13   55.49    6.90
  -4   3  13   55.09    6.20
   4   3 -13   54.09    8.00
   4   3 -13   61.49    7.90
  -3  -3  13  432.76   24.10
  -3  -3  13  456.35   24.90
   3   3 -13  432.96   26.00
  -3   3  13  444.46   25.10
  -3   3  13  418.96   24.70
   3   3 -13  416.06   25.50
  -2  -3  13  111.39    8.40
  -2  -3  13  103.39    9.80
  -2   3  13  125.29    9.20
   2   3 -13  105.69   10.70
   2   3 -13   95.09    9.30
  -2   3  13  117.19    9.80
   2   3 -13  106.39   11.00
  -1  -3  13  124.49   11.30
  -1  -3  13  149.49   10.30
  -1   3  13  165.88   13.00
   1   3 -13  171.78   11.20
   1   3 -13  148.99   12.40
   1   3 -13  151.78   12.20
  -1   3  13  159.78   11.40
   0  -3  13   13.30    4.90
   0  -3  13   19.30    3.90
   0   3 -13   13.00    5.30
   0   3 -13   14.90    5.70
   0   3  13   11.50    5.90
   0   3  13   17.50    5.00
   0   3 -13   19.80    4.50
   1  -3  13  131.19   10.60
   1   3  13  145.89   12.10
  -1   3 -13  115.39   11.80
  -1   3 -13  126.99   12.00
  -1   3 -13  149.29   10.40
   1   3  13  157.98   11.10
   2  -3  13    1.30    5.20
   2  -3  13    0.20    4.90
  -2   3 -13    9.90    4.40
  -2   3 -13    4.40    6.40
  -2   3 -13   -0.50    5.20
   2   3  13    4.00    5.30
   2   3  13   11.00    5.20
   3  -3  13   13.70    5.30
   3  -3  13   20.70    5.40
   3  -3  13   17.60    6.30
   3   3  13   34.40    6.10
   3   3  13   30.90    6.30
  -3   3 -13   22.40    4.80
  -3   3 -13   26.20    6.50
  -3   3 -13   21.60    6.40
   4  -3  13   -1.80    4.50
   4  -3  13   -4.60    5.70
   4  -3  13   -2.40    5.90
   4   3  13   -1.80    5.60
  -4   3 -13   -2.70    4.70
  -4   3 -13    6.90    6.30
  -4   3 -13   -6.00    5.90
   4   3  13    3.70    5.90
   5  -3  13   12.60    6.30
   5  -3  13   -0.20    4.30
   5  -3  13    2.60    6.20
  -5   3 -13    4.40    6.60
   5   3  13    6.20    6.10
   5   3  13    9.40    6.80
  -5   3 -13   -0.80    4.70
   6  -3  13   14.50    4.80
   6   3  13   27.90    5.30
  -6   3 -13   11.00    6.70
   6   3  13   14.00    6.50
  -6   3 -13    4.10    5.30
  -5   4  13   62.79    7.60
   5   4 -13   79.39    8.80
  -4   4  13   15.40    4.60
   4   4 -13    5.80    6.40
   4   4 -13   14.90    6.20
  -4   4  13   11.50    5.00
   3   4 -13   24.60    6.30
  -3   4  13   19.20    5.40
   3   4 -13   24.00    5.50
   3   4 -13   32.30    6.80
  -3   4  13   18.90    4.90
   2   4 -13  267.87   15.40
   2   4 -13  209.48   16.40
   2   4 -13  227.58   16.20
  -2   4  13  241.18   15.50
   1   4 -13    0.90    4.50
  -1   4  13    4.90    6.00
   1   4 -13    3.40    5.90
  -1   4  13    2.90    4.70
   1   4 -13    6.30    5.30
   0   4  13   76.19    8.00
   0   4  13   77.49    8.30
   0   4 -13   67.09    7.50
   0   4 -13   58.09    6.40
   0   4 -13   58.99    7.80
   1   4  13    7.30    5.10
  -1   4 -13    5.30    5.40
  -1   4 -13   10.80    6.30
  -1   4 -13    6.10    4.40
   1   4  13    2.80    5.40
  -2   4 -13   27.10    6.20
  -2   4 -13   22.60    5.00
   2   4  13   28.50    5.90
  -2   4 -13   20.10    6.70
   2   4  13   33.40    6.60
   3  -4  13   -1.00    3.80
   3  -4  13    3.90    5.80
  -3   4 -13   -5.90    5.60
   3   4  13    0.10    5.40
   3   4  13    0.70    5.50
  -3   4 -13   -2.90    6.30
  -3   4 -13   -1.40    4.60
   4  -4  13   22.10    4.70
   4  -4  13   38.10    6.70
   4  -4  13   38.90    7.10
  -4   4 -13   33.60    7.30
   4   4  13   38.10    7.10
  -4   4 -13   21.20    7.10
   4   4  13   21.60    6.40
  -4   4 -13   28.70    5.50
   5  -4  13    1.30    4.20
   5  -4  13   -4.70    6.70
   5   4  13    6.70    7.50
   5   4  13    8.40    6.10
  -5   4 -13    7.80    6.80
  -5   4 -13    3.30    5.30
  -5   5  13  133.29   11.90
   5   5 -13  144.69   13.10
   4   5 -13   29.40    6.10
  -4   5  13   33.70    5.30
   4   5 -13   31.10    7.30
  -4   5  13   32.20    6.10
   4   5 -13   23.20    6.90
   3   5 -13  118.59   12.30
  -3   5  13  124.99   10.40
  -3   5  13  138.59   11.30
   3   5 -13  132.19   12.10
   3   5 -13  122.79   11.20
  -2   5  13   38.70    6.00
   2   5 -13   46.10    7.20
   2   5 -13   36.90    6.20
   2   5 -13   39.40    6.90
  -1   5  13  187.68   14.50
  -1   5  13  184.78   13.00
   1   5 -13  191.68   14.40
   1   5 -13  170.18   13.10
   1   5 -13  161.18   13.90
   0   5 -13    5.60    5.50
   0   5  13    3.40    4.70
   0   5  13    3.60    5.90
   0   5 -13    9.00    6.50
   0   5 -13   -0.50    4.80
   1   5  13  353.06   23.40
   1   5  13  386.66   22.80
  -1   5 -13  396.66   22.70
  -1   5 -13  367.76   23.90
  -1   5 -13  430.36   24.00
  -2   5 -13   20.30    6.30
  -2   5 -13   12.00    6.80
   2   5  13   14.30    5.50
  -2   5 -13    1.30    4.70
   2   5  13   18.30    6.20
   3   5  13  106.49   10.40
  -3   5 -13  107.39   11.70
   3   5  13   83.69    9.30
  -3   5 -13   93.69    9.70
  -4   5 -13   37.70    6.30
   4   5  13   40.20    7.20
  -4   5 -13   47.80    8.10
   4   5  13   58.79    7.80
  -3   6  13   73.39    7.80
   3   6 -13   75.79    9.30
   3   6 -13   83.49    8.10
  -3   6  13   77.19    7.20
   3   6 -13   54.69    8.50
   2   6 -13  188.58   15.90
  -2   6  13  200.28   13.70
   2   6 -13  241.08   15.30
  -2   6  13  219.08   14.80
   2   6 -13  220.28   16.10
   1   6 -13   -4.90    5.10
   1   6 -13   -8.50    6.80
  -1   6  13    1.40    4.80
   1   6 -13    2.40    5.60
   0   6  13   68.89    6.90
   0   6 -13   57.99    7.20
   0   6 -13   61.59    7.80
   0   6 -13   79.49    9.10
   0   6  13   64.89    8.20
  -1   6 -13    2.90    5.90
  -1   6 -13    5.00    5.00
  -1   6 -13   12.30    7.20
   1   6  13   14.70    5.50
   1   6  13   16.10    5.90
  -2   6 -13   84.29    9.70
   2   6  13   99.89   10.80
  -2   6 -13   85.39    9.40
   2   6  13   84.89    9.70
  -3   6 -13   11.20    6.50
  -3   6 -13    5.10    5.30
   3   6  13   11.50    5.80
   3   6  13   21.50    6.30
   1   7 -13   12.10    7.00
   1   7 -13    7.60    5.90
   1   7 -13   10.40    5.90
  -1   7  13    9.40    5.00
   0   7 -13   16.40    7.00
   0   7  13    8.10    4.50
   0   7  13   18.00    6.10
   0   7 -13    4.80    5.60
   0   7 -13   12.20    6.30
  -1   7 -13   -2.10    5.40
   1   7  13   15.50    5.20
  -1   7 -13   11.30    6.30
  -1   7 -13   15.60    7.20
   1   7  13    6.10    5.50
   6   0 -14   82.39    8.80
  -6   0  14   56.29    8.00
   6   0 -14   59.39    8.30
  -5   0  14  354.96   21.70
  -5   0  14  358.66   22.20
   5   0 -14  374.36   23.40
   5   0 -14  379.86   22.80
   4   0 -14    1.90    5.60
  -4   0  14    6.70    4.50
   4   0 -14   -4.50    5.70
  -4   0  14    3.30    5.00
  -3   0  14  174.58   12.50
   3   0 -14  182.88   13.50
   3   0 -14  162.48   12.80
  -3   0  14  155.08   11.60
   2   0 -14   -5.40    4.90
  -2   0  14   -1.10    3.90
   2   0 -14   -2.20    3.50
   2   0 -14    1.40    5.00
  -2   0  14   -8.80    4.80
   1   0 -14  286.37   16.70
  -1   0  14  314.27   18.00
   1   0 -14  289.57   18.50
   1   0 -14  276.67   17.90
   0   0  14    2.50    4.80
   0   0  14    2.20    5.60
   0   0 -14   -2.10    4.70
   0   0 -14   -1.30    3.20
   0   0 -14   -4.30    4.80
  -1   0 -14  383.96   20.20
   1   0  14  342.07   22.40
   1   0  14  379.46   21.60
  -1   0 -14  351.16   21.50
  -1   0 -14  338.57   21.70
   2   0  14  142.89   13.70
   2   0  14  179.28   12.90
  -2   0 -14  163.48   13.00
  -2   0 -14  171.68   11.20
  -2   0 -14  203.58   13.30
   3   0  14   65.29    7.40
   3   0  14   51.59    8.00
  -3   0 -14   50.59    7.20
   3   0  14   69.29    7.60
  -3   0 -14   75.59    7.20
  -3   0 -14   65.09    7.60
   4   0  14  116.09   12.20
   4   0  14  105.49   10.70
  -4   0 -14  118.19   11.30
  -4   0 -14  101.49    9.10
   4   0  14  137.29   10.30
  -4   0 -14   90.09    9.60
  -5   0 -14   -4.50    5.70
   5   0  14    4.70    5.50
  -5   0 -14    9.30    6.70
   5   0  14   -4.80    5.40
   5   0  14    1.90    6.50
  -5   0 -14   -3.10    4.30
   6   0  14   10.50    6.20
   6   0  14   19.70    6.50
  -6   0 -14   17.90    6.30
  -6   0 -14   16.50    4.90
  -6   0 -14    6.00    8.20
   6  -1 -14    6.90    6.20
   6  -1 -14    2.10    4.80
  -6  -1  14   -1.70    6.20
  -6  -1  14    2.70    5.50
   6   1 -14   -1.70    6.60
  -6   1  14    2.10    5.80
   5  -1 -14   94.29    9.50
  -5  -1  14   97.49    9.00
  -5  -1  14   95.49   10.30
   5  -1 -14   93.79    9.60
   5  -1 -14   93.49    8.90
  -5   1  14   88.49   10.20
   5   1 -14  101.19   11.70
   5   1 -14   91.59    9.70
  -5   1  14  103.89    9.40
   4  -1 -14   71.19    7.70
  -4  -1  14   72.69    8.00
  -4  -1  14   75.79    7.60
   4  -1 -14   72.99    8.00
   4   1 -14   67.19    7.90
  -4   1  14   66.39    7.00
  -4   1  14   71.59    7.70
   4   1 -14   63.59    8.40
   3  -1 -14   10.80    5.50
   3  -1 -14    6.70    5.20
  -3  -1  14    4.50    4.40
  -3  -1  14   12.40    5.30
  -3   1  14    5.10    4.50
   3   1 -14   13.40    5.90
   3   1 -14    9.60    5.60
  -3   1  14   10.30    5.10
  -2  -1  14  342.87   20.20
   2  -1 -14  321.17   20.30
   2  -1 -14  361.66   20.80
  -2  -1  14  329.67   19.30
   2   1 -14  316.67   20.50
   2   1 -14  360.96   19.30
   2   1 -14  334.37   21.10
  -2   1  14  330.17   19.70
  -2   1  14  321.57   20.20
   1  -1 -14  151.58   11.60
  -1  -1  14  131.49   10.50
  -1  -1  14  154.48   11.30
   1  -1 -14  138.99   11.80
   1   1 -14  137.89   10.40
   1   1 -14  157.28   11.70
  -1   1  14  152.98   11.40
   1   1 -14  155.28   12.20
   0  -1  14  198.38   13.00
   0  -1 -14  179.28   13.00
   0  -1 -14  174.68   12.60
   0   1 -14  194.68   11.60
   0   1  14  167.38   14.10
   0   1 -14  177.48   13.00
   0   1 -14  166.88   13.40
   0   1  14  183.58   12.90
  -1  -1 -14   27.00    5.40
  -1  -1 -14   23.10    5.30
   1  -1  14   29.40    5.80
   1  -1  14   30.30    6.60
  -1   1 -14   30.00    6.00
  -1   1 -14   28.10    4.30
   1   1  14   30.20    6.60
  -1   1 -14   28.30    5.90
   1   1  14   27.20    5.60
   2  -1  14   26.90    5.90
  -2  -1 -14   31.40    5.60
   2  -1  14   21.20    6.50
  -2  -1 -14   25.60    5.60
  -2   1 -14   31.90    6.20
  -2   1 -14   31.10    4.40
   2   1  14   30.30    6.60
   2   1  14   28.20    5.80
  -2   1 -14   18.60    6.10
  -3  -1 -14   51.99    5.40
   3  -1  14   72.39    7.90
   3  -1  14   51.39    6.80
  -3  -1 -14   52.79    7.00
  -3  -1 -14   53.69    6.80
   3  -1  14   61.29    7.80
   3   1  14   67.99    7.00
  -3   1 -14   46.40    7.50
   3   1  14   50.59    7.00
  -3   1 -14   68.59    7.60
   3   1  14   56.29    8.00
  -3   1 -14   67.09    7.80
   4  -1  14  136.59   11.90
  -4  -1 -14  172.28   12.50
  -4  -1 -14  137.69   10.50
  -4  -1 -14  127.19   12.40
   4  -1  14  142.09   13.40
   4  -1  14  154.98   12.10
  -4   1 -14  147.19   12.90
  -4   1 -14  143.49   13.10
   4   1  14  145.79   11.80
   4   1  14  157.18   11.50
  -4   1 -14  157.18   11.30
   4   1  14  144.59   13.20
   5  -1  14   21.90    6.30
  -5  -1 -14   13.50    5.80
   5  -1  14   15.10    7.00
  -5  -1 -14   21.00    6.80
   5  -1  14    9.00    5.70
  -5  -1 -14   12.60    4.80
  -5   1 -14   12.50    5.00
  -5   1 -14    9.90    7.10
   5   1  14   18.40    6.40
  -5   1 -14   20.20    6.50
   5   1  14   14.40    5.60
   5   1  14   12.50    7.90
   6  -1  14    8.70    5.40
   6  -1  14   -2.40    6.80
  -6  -1 -14    5.80    5.90
  -6  -1 -14   13.90    7.00
  -6   1 -14    1.60    4.60
  -6   1 -14    1.40    6.10
   6   1  14    2.20    6.20
   6   1  14   -2.80    5.70
   6  -2 -14   15.40    7.60
   6  -2 -14    8.60    6.00
  -6  -2  14    2.10    5.10
  -6  -2  14   10.60    5.50
   6  -2 -14    1.40    4.40
   6   2 -14   -1.10    6.40
  -6   2  14   -2.80    5.90
  -5  -2  14    2.30    5.10
   5  -2 -14   11.00    3.80
  -5  -2  14    1.10    4.60
   5  -2 -14    5.40    5.60
   5  -2 -14   -1.30    6.30
   5   2 -14   -4.90    6.20
   5   2 -14    2.50    6.50
  -5   2  14    1.60    5.50
  -5   2  14    2.30    5.30
  -4  -2  14   61.09    6.20
   4  -2 -14   54.79    7.50
   4  -2 -14   63.09    7.50
   4   2 -14   56.19    8.10
  -4   2  14   63.99    7.60
  -4   2  14   61.49    6.80
   4   2 -14   49.70    7.90
  -3  -2  14   70.79    7.20
  -3  -2  14   65.69    7.50
   3  -2 -14   52.79    7.10
   3  -2 -14   71.19    7.50
   3   2 -14   70.39    8.10
  -3   2  14   58.69    7.20
   3   2 -14   67.69    7.90
  -3   2  14   60.99    6.40
   2  -2 -14   15.40    5.10
   2  -2 -14   23.00    5.30
  -2  -2  14   17.20    5.10
  -2  -2  14   14.80    4.20
   2   2 -14   17.80    5.80
  -2   2  14   17.00    5.00
   2   2 -14   20.50    4.50
   2   2 -14   17.20    5.80
  -2   2  14   20.10    5.00
  -1  -2  14   61.49    6.70
   1  -2 -14   40.60    6.00
   1  -2 -14   61.79    6.60
  -1  -2  14   50.99    5.40
   1   2 -14   56.49    6.80
   1   2 -14   53.29    5.60
   1   2 -14   41.00    6.80
  -1   2  14   58.09    6.50
   0  -2 -14   19.90    4.90
   0  -2  14   21.20    4.30
   0  -2 -14    5.10    4.90
   0  -2  14   10.70    5.20
   0   2 -14   12.50    5.90
   0   2  14   18.10    5.20
   0   2  14    5.90    5.70
   0   2 -14   14.20    4.10
   0   2 -14    8.90    5.20
  -1  -2 -14    6.40    4.80
  -1  -2 -14    8.80    4.50
   1  -2  14    9.50    5.30
   1   2  14    7.20    5.10
  -1   2 -14    3.40    5.40
  -1   2 -14    7.20    4.00
   1   2  14   10.70    5.90
  -1   2 -14    9.90    5.50
   2  -2  14   11.70    6.00
   2  -2  14   -5.80    4.90
  -2  -2 -14   -1.00    4.90
  -2  -2 -14    3.90    4.60
  -2   2 -14   -7.70    5.80
   2   2  14  -12.40    4.80
  -2   2 -14    2.10    5.50
   2   2  14    7.20    5.80
  -2   2 -14    6.20    4.10
   3  -2  14    2.50    5.10
   3  -2  14    6.80    6.10
  -3  -2 -14    8.70    4.80
  -3  -2 -14   -2.60    5.10
   3  -2  14    5.80    5.40
   3   2  14    1.90    5.70
  -3   2 -14    1.10    5.80
  -3   2 -14    0.00    4.20
   3   2  14    3.50    5.40
  -3   2 -14    2.60    6.50
   4  -2  14    2.20    5.70
   4  -2  14   -3.70    5.20
  -4  -2 -14   -3.10    4.70
   4  -2  14   10.90    6.50
  -4   2 -14    3.20    6.10
   4   2  14   -2.60    5.50
   4   2  14    3.50    6.00
  -4   2 -14   -6.20    6.50
  -4   2 -14   -3.30    4.60
   5  -2  14    7.40    6.30
   5  -2  14    5.60    5.20
   5  -2  14   12.30    6.90
   5   2  14   -1.80    5.90
  -5   2 -14   -2.20    6.10
   5   2  14    4.00    4.90
  -5   2 -14    1.30    4.90
   6   2  14    1.00    5.30
   5  -3 -14   18.60    6.50
  -5  -3  14   21.00    5.00
   5  -3 -14   12.50    5.70
  -5  -3  14    3.70    4.70
   5   3 -14   18.40    6.90
  -5   3  14   12.30    6.00
  -4  -3  14  142.69   10.30
  -4  -3  14  127.59   11.00
   4   3 -14  144.59   13.00
  -4   3  14  146.99   11.90
  -4   3  14  141.99   11.10
   4   3 -14  148.79   13.30
  -3  -3  14    4.50    4.10
  -3  -3  14    7.30    4.70
  -3   3  14    1.30    4.70
   3   3 -14    0.90    5.80
   3   3 -14    4.50    4.90
  -3   3  14    5.00    5.10
   3   3 -14   -0.70    6.00
  -2  -3  14  150.18   10.10
  -2  -3  14  124.29   11.10
   2   3 -14  140.39   12.50
  -2   3  14  118.59   11.20
  -2   3  14  146.39   10.70
   2   3 -14  145.89   12.10
   2   3 -14  157.38   11.00
  -1  -3  14    8.40    4.40
  -1  -3  14    9.10    5.20
   1   3 -14   11.40    4.80
   1   3 -14   16.20    5.90
   1   3 -14   12.20    5.50
  -1   3  14    4.60    5.00
  -1   3  14   20.70    6.70
   0  -3  14  342.47   21.80
   0  -3  14  369.86   21.20
   0   3 -14  365.56   22.60
   0   3 -14  340.67   22.70
   0   3  14  395.76   23.50
   0   3 -14  408.76   21.60
   0   3  14  386.06   22.00
   1  -3  14   18.70    5.30
  -1   3 -14   17.70    4.60
   1   3  14   27.90    6.70
  -1   3 -14   24.60    6.20
   1   3  14   24.90    5.70
  -1   3 -14   29.00    6.60
   2  -3  14  176.78   14.10
   2  -3  14  175.28   13.30
   2   3  14  182.48   13.40
   2   3  14  184.78   14.50
  -2   3 -14  182.08   14.30
  -2   3 -14  194.88   12.80
  -2   3 -14  182.28   14.50
   3  -3  14  137.59   11.80
   3  -3  14  176.88   12.50
   3  -3  14  148.39   13.40
  -3   3 -14  142.69   13.30
  -3   3 -14  152.68   11.20
   3   3  14  138.99   13.00
   3   3  14  140.99   12.20
   4  -3  14   17.30    7.10
   4  -3  14   15.70    5.10
   4  -3  14   20.60    6.10
  -4   3 -14    6.90    6.90
  -4   3 -14   21.90    5.30
   4   3  14   17.40    6.60
   4   3  14   18.20    6.20
  -4   3 -14   21.10    7.10
   5  -3  14   32.00    7.90
   5  -3  14   31.00    5.40
  -5   3 -14   32.80    7.60
   5   3  14   28.60    6.60
  -5   3 -14   20.70    5.80
   5   4 -14   70.29    9.10
  -5   4  14   61.39    7.80
   4   4 -14   74.69    8.60
  -4   4  14   51.69    7.30
   4   4 -14   61.19    8.60
  -4   4  14   56.19    6.40
  -3   4  14  246.68   15.90
  -3   4  14  248.28   16.40
   3   4 -14  237.88   16.20
   3   4 -14  264.67   17.60
   3   4 -14  242.58   17.30
   2   4 -14   39.40    7.30
  -2   4  14   29.70    6.00
   2   4 -14   45.90    7.10
   2   4 -14   32.80    6.10
   1   4 -14  296.57   19.20
   1   4 -14  283.07   20.20
  -1   4  14  338.07   20.80
   1   4 -14  344.87   20.50
  -1   4  14  317.87   19.30
   0   4 -14   72.59    8.60
   0   4 -14   67.59    7.00
   0   4  14   80.09    7.60
   0   4  14   73.89    8.70
   0   4 -14   69.79    8.20
  -1   4 -14   58.69    6.50
  -1   4 -14   60.99    7.80
  -1   4 -14   72.19    8.60
   1   4  14   75.79    7.50
   1   4  14   84.19    8.60
   2  -4  14   65.79    6.00
  -2   4 -14   49.70    6.20
   2   4  14   56.99    7.80
  -2   4 -14   50.59    7.50
   2   4  14   60.19    7.00
   3   4  14   86.99    9.90
   3   4  14   78.29    8.80
  -3   4 -14   82.69    9.20
  -3   4 -14   78.99    9.10
   4  -4  14   41.90    7.80
   4  -4  14   35.30    5.10
   4   4  14   49.20    7.10
   4   4  14   41.40    7.70
  -4   4 -14   35.40    6.10
  -4   4 -14   34.40    7.70
   5  -4  14   24.90    5.20
   5  -4  14   47.10    8.10
  -5   4 -14   25.40    6.20
  -4   5  14   -6.30    5.20
   4   5 -14   -0.40    5.70
   4   5 -14   -6.50    6.00
   3   5 -14    5.90    6.40
   3   5 -14   13.20    6.40
  -3   5  14   14.30    5.70
   3   5 -14   13.00    5.30
  -3   5  14    9.90    4.90
   2   5 -14    6.20    5.70
  -2   5  14    3.70    4.30
   2   5 -14    2.70    5.30
   2   5 -14    3.20    6.30
  -2   5  14    4.20    5.00
  -1   5  14   -9.90    6.00
  -1   5  14   -1.30    5.00
   1   5 -14   -6.10    6.80
   1   5 -14    3.60    5.00
   1   5 -14    2.20    5.60
   0   5 -14   34.50    5.90
   0   5  14   23.50    7.10
   0   5 -14   34.30    6.60
   0   5  14   42.30    6.20
   0   5 -14   33.40    7.60
   1   5  14    1.70    6.10
   1   5  14   16.20    5.90
  -1   5 -14   19.40    7.10
  -1   5 -14    5.20    6.00
  -1   5 -14    3.20    4.80
   2   5  14   18.40    6.00
  -2   5 -14   11.70    5.20
   2   5  14   25.80    6.60
  -2   5 -14    5.30    7.30
  -2   5 -14   27.30    6.80
   3   5  14   40.70    6.60
  -3   5 -14   31.00    5.80
   3   5  14   38.60    7.10
  -3   5 -14   37.90    7.50
   4   5  14    6.30    6.90
  -4   5 -14    4.10    6.60
   4   5  14    9.10    6.30
  -4   5 -14    1.20    5.40
   3   6 -14   12.90    6.10
  -3   6  14   16.40    6.00
  -3   6  14   17.00    4.90
   3   6 -14   16.60    7.30
   2   6 -14   19.20    6.50
   2   6 -14   10.40    7.10
  -2   6  14   -3.50    5.50
   2   6 -14    2.60    5.60
  -2   6  14    4.20    4.40
   1   6 -14   86.49    9.60
   1   6 -14   66.89    8.30
   1   6 -14   60.89    7.40
  -1   6  14   83.49    7.90
   0   6  14   11.00    6.20
   0   6 -14   11.60    6.00
   0   6 -14   -0.60    5.10
   0   6 -14   -0.30    7.20
   0   6  14   -2.50    4.80
   1   6  14   84.89    9.50
  -1   6 -14   55.19    7.00
   1   6  14   72.49    8.50
  -1   6 -14   91.59    9.60
  -1   6 -14   76.89    8.80
  -2   6 -14   19.30    5.60
  -2   6 -14   10.60    6.40
   2   6  14   15.20    5.90
   2   6  14   21.70    6.40
   6   0 -15    7.60    6.80
  -6   0  15   -0.50    6.20
   6   0 -15    9.20    5.20
  -5   0  15    6.50    5.30
   5   0 -15   -0.80    5.90
  -5   0  15    1.30    5.80
   5   0 -15   -2.20    6.60
  -4   0  15   -6.60    4.50
  -4   0  15    5.80    5.40
   4   0 -15    5.50    6.00
   4   0 -15   -2.40    6.00
   3   0 -15    0.70    5.50
   3   0 -15    2.50    4.10
   3   0 -15   -1.90    5.60
  -3   0  15   -6.00    4.70
  -3   0  15    5.60    5.40
   2   0 -15    1.70    3.90
  -2   0  15   -5.30    4.00
   2   0 -15   -3.20    5.60
   2   0 -15   -0.40    5.40
  -2   0  15   -1.60    5.10
  -1   0  15    2.60    5.20
   1   0 -15   -1.40    5.00
   1   0 -15    2.90    3.60
  -1   0  15    6.50    4.40
   1   0 -15    4.20    5.30
   0   0 -15    1.80    5.20
   0   0  15    4.60    5.10
   0   0 -15   -5.80    5.10
   0   0 -15   -3.60    3.30
   0   0  15   -5.10    5.70
  -1   0 -15   -0.30    3.50
  -1   0 -15   -2.80    5.00
  -1   0 -15   -1.50    5.00
   1   0  15    2.20    6.10
   1   0  15    6.90    5.20
   2   0  15    7.60    6.30
  -2   0 -15   -2.90    5.10
   2   0  15    6.10    5.20
  -2   0 -15   -6.40    5.50
  -2   0 -15   -6.70    3.60
   3   0  15    3.60    4.70
   3   0  15    1.60    6.40
  -3   0 -15   -0.70    5.70
  -3   0 -15   -2.00    3.90
  -3   0 -15   -4.60    5.40
   3   0  15   -0.90    5.60
  -4   0 -15    9.90    6.50
   4   0  15    4.30    5.90
   4   0  15    7.20    6.80
   4   0  15    1.00    5.50
  -4   0 -15   -3.10    4.30
  -4   0 -15   -5.40    5.40
   5   0  15   -6.10    5.50
  -5   0 -15   -3.20    5.80
  -5   0 -15   -3.90    4.40
  -5   0 -15    9.00    6.80
   5   0  15   -2.00    6.00
   6  -1 -15   13.20    5.00
   6  -1 -15    5.00    6.50
   6   1 -15    1.50    6.60
  -5  -1  15  155.48   12.60
   5  -1 -15  154.48   11.10
   5  -1 -15  145.69   13.50
  -5  -1  15  151.18   11.60
   5  -1 -15  148.09   14.20
  -5   1  15  150.58   12.90
   5   1 -15  149.09   14.30
  -4  -1  15    3.10    4.90
   4  -1 -15   -1.30    5.90
  -4  -1  15    3.50    5.30
   4  -1 -15    1.20    5.60
   4   1 -15    6.30    6.20
   4   1 -15   -1.90    6.00
  -4   1  15   -1.20    4.90
  -4   1  15   -0.90    5.50
  -3  -1  15  218.38   15.80
   3  -1 -15  251.57   16.80
  -3  -1  15  209.38   15.20
   3  -1 -15  240.78   16.30
   3   1 -15  259.37   17.20
  -3   1  15  238.68   15.40
   3   1 -15  256.37   16.70
  -3   1  15  248.48   16.10
  -2  -1  15   48.90    5.50
   2  -1 -15   54.09    7.10
   2  -1 -15   40.30    6.60
  -2  -1  15   56.19    6.80
  -2   1  15   47.40    6.70
   2   1 -15   56.89    5.70
   2   1 -15   36.60    6.90
  -2   1  15   45.20    5.80
   2   1 -15   46.00    7.30
   1  -1 -15  272.27   17.00
  -1  -1  15  293.67   16.70
  -1  -1  15  275.87   16.20
   1  -1 -15  241.38   16.90
  -1   1  15  247.98   16.80
   1   1 -15  248.88   17.00
   1   1 -15  261.47   15.70
   1   1 -15  237.78   17.50
   0  -1 -15   49.00    6.80
   0  -1 -15   60.49    6.80
   0  -1  15   58.59    6.90
   0   1  15   56.89    6.80
   0   1  15   50.99    7.90
   0   1 -15   57.79    7.40
   0   1 -15   62.29    5.60
   0   1 -15   51.59    6.90
  -1  -1 -15   61.99    7.40
  -1  -1 -15   74.19    7.60
   1  -1  15   56.09    7.20
   1  -1  15   74.29    8.60
  -1   1 -15   85.19    7.50
  -1   1 -15   67.79    8.00
  -1   1 -15   87.19    9.90
   1   1  15   81.29    9.20
   1   1  15   66.29    8.60
  -2  -1 -15   67.79    7.50
   2  -1  15   69.89    7.90
   2  -1  15   81.69    9.00
  -2  -1 -15   85.99    9.40
   2   1  15   92.49    9.40
  -2   1 -15   70.69    7.60
  -2   1 -15   64.89    8.10
  -2   1 -15   66.29    8.10
   3  -1  15    8.30    5.60
  -3  -1 -15   16.50    5.70
  -3  -1 -15    7.10    6.10
   3  -1  15   23.40    5.40
   3  -1  15   15.70    7.00
  -3   1 -15   26.80    6.80
  -3   1 -15   21.70    4.70
   3   1  15   25.60    6.30
   3   1  15   28.60    4.80
   3   1  15   16.90    7.00
  -3   1 -15   19.50    6.40
   4  -1  15   72.99    7.40
   4  -1  15   55.49    7.60
  -4  -1 -15   47.90    7.60
  -4  -1 -15   49.90    7.10
   4  -1  15   64.59    8.50
   4   1  15   41.00    7.10
  -4   1 -15   58.29    8.20
   4   1  15   61.79    8.60
   4   1  15   68.39    6.50
  -4   1 -15   46.40    6.10
  -4   1 -15   56.29    7.80
  -5  -1 -15   -0.50    5.60
  -5  -1 -15   -4.60    4.40
   5  -1  15    4.00    5.70
   5  -1  15   -1.40    6.20
  -5  -1 -15   -0.50    6.50
   5   1  15   -7.60    5.50
   5   1  15   -1.70    6.10
  -5   1 -15   -2.20    6.00
  -5   1 -15   -2.00    4.80
   5  -2 -15    0.60    5.70
  -5  -2  15    0.20    5.10
  -5  -2  15    1.10    4.70
   5  -2 -15    2.50    6.70
   5   2 -15    2.90    6.60
  -5   2  15    5.00    5.90
   4  -2 -15  226.38   15.80
  -4  -2  15  176.88   14.70
  -4  -2  15  195.98   14.20
   4  -2 -15  236.88   16.10
  -4   2  15  237.68   14.90
   4   2 -15  198.08   16.30
  -4   2  15  247.38   15.60
   4   2 -15  217.08   16.50
   3  -2 -15   44.30    6.90
  -3  -2  15   48.70    6.50
   3  -2 -15   42.80    6.60
  -3  -2  15   43.20    5.80
   3   2 -15   46.70    7.50
   3   2 -15   50.19    7.80
  -3   2  15   39.20    6.60
   3   2 -15   49.30    6.10
  -3   2  15   42.10    5.80
  -2  -2  15  433.86   24.40
   2  -2 -15  443.36   25.40
  -2  -2  15  447.96   25.00
   2  -2 -15  415.26   25.10
   2   2 -15  433.26   25.60
  -2   2  15  405.26   25.20
   2   2 -15  429.06   24.60
  -2   2  15  451.15   24.90
   2   2 -15  414.66   26.20
  -1  -2  15   20.30    5.90
   1  -2 -15   37.00    5.80
  -1  -2  15   22.10    4.70
   1  -2 -15   10.60    5.40
   1   2 -15   16.70    4.60
  -1   2  15   14.30    5.50
   1   2 -15   20.30    6.20
   1   2 -15   15.40    6.10
   0  -2  15  230.58   15.90
   0  -2  15  258.77   15.10
   0  -2 -15  237.68   15.80
   0  -2 -15  223.18   15.70
   0   2 -15  262.97   16.80
   0   2 -15  210.18   16.30
   0   2  15  233.68   17.40
   0   2 -15  262.47   14.90
   0   2  15  233.08   15.80
   1  -2  15  129.09   11.70
  -1  -2 -15  135.69   11.40
  -1  -2 -15  170.68   11.50
  -1   2 -15  132.69   12.70
  -1   2 -15  130.19   10.50
   1   2  15  166.78   13.40
  -1   2 -15  122.79   12.30
   1   2  15  152.88   11.50
   2  -2  15   84.19    9.10
   2  -2  15   70.69    7.80
  -2  -2 -15   71.39    7.70
  -2  -2 -15   87.09    9.40
   2   2  15   82.79    9.30
   2   2  15   86.69    9.00
  -2   2 -15   73.89    8.80
  -2   2 -15  113.59   10.80
  -2   2 -15   92.79    8.30
  -3  -2 -15  101.09   10.70
   3  -2  15   93.39   10.50
   3  -2  15  108.09   12.70
  -3  -2 -15  123.49   10.70
   3  -2  15  145.69   11.20
  -3   2 -15  136.79   12.10
  -3   2 -15  108.19    9.90
  -3   2 -15  123.19   12.20
   3   2  15   95.29   10.50
   3   2  15  103.19   12.20
   4  -2  15    3.70    5.40
   4  -2  15   12.20    7.00
  -4  -2 -15    8.10    5.10
   4  -2  15   -0.30    5.80
  -4   2 -15    2.20    6.40
  -4   2 -15    2.10    4.80
   4   2  15   12.50    6.80
   4   2  15   -1.30    5.80
  -4   2 -15   12.10    6.90
   5  -2  15   24.90    6.20
   5  -2  15   31.70    7.50
   5   2  15   33.60    7.10
   5   2  15   26.90    5.80
  -5   2 -15   39.50    6.00
  -5   2 -15   28.90    7.20
  -5  -3  15    5.00    4.70
  -5  -3  15    3.30    4.60
   5   3 -15    2.40    6.80
  -5   3  15   -3.20    5.80
   4  -3 -15    0.50    5.00
  -4  -3  15   -0.50    4.60
   4  -3 -15    8.50    5.90
  -4  -3  15   -1.10    4.60
   4   3 -15    3.70    9.50
  -4   3  15   -5.40    4.80
  -4   3  15    3.40    5.70
   4   3 -15   -3.40    6.30
  -3  -3  15   78.89    8.50
  -3  -3  15   75.69    9.00
   3   3 -15   90.29    9.20
  -3   3  15   98.39    9.80
   3   3 -15   75.39    9.30
   3   3 -15   98.49    9.70
  -3   3  15   76.89    9.00
  -2  -3  15   12.70    5.20
  -2  -3  15   14.50    4.40
  -2   3  15    6.50    5.20
   2   3 -15    6.60    5.10
  -2   3  15   12.30    5.00
   2   3 -15    4.90    5.90
   2   3 -15    4.60    5.90
  -1  -3  15   -4.40    4.40
  -1  -3  15    7.50    5.10
   1   3 -15   -2.90    5.60
   1   3 -15    5.10    4.70
  -1   3  15    4.20    5.20
   1   3 -15   -0.90    5.40
   0  -3  15   19.70    5.40
   0  -3  15   35.50    5.00
   0   3  15   30.30    6.10
   0   3  15   36.90    7.50
   0   3 -15   32.70    5.20
   0   3 -15   35.40    7.20
   0   3 -15   24.80    6.20
   1  -3  15   15.40    4.70
   1  -3  15   -0.80    4.90
  -1   3 -15    3.40    6.40
   1   3  15    9.80    5.60
   1   3  15    7.70    6.40
  -1   3 -15    8.60    4.50
  -1   3 -15    4.70    5.60
   2  -3  15  -10.30    5.20
   2   3  15    3.20    6.00
  -2   3 -15    0.40    6.80
  -2   3 -15   -0.70    4.60
   2   3  15    2.60    5.60
  -2   3 -15    4.60    5.90
   3  -3  15    4.00    5.20
   3  -3  15   -1.00    6.30
  -3   3 -15    5.00    6.90
   3   3  15    3.70    5.60
  -3   3 -15    1.80    4.70
   3   3  15    5.10    6.50
  -3   3 -15    2.40    6.20
   4  -3  15    8.00    6.90
   4  -3  15    3.50    5.00
   4  -3  15   19.10    6.50
  -4   3 -15    4.50    6.50
  -4   3 -15    4.40    5.00
   4   3  15    1.00    6.00
   4   3  15    6.10    7.10
   5  -3  15   -0.20    4.40
   5   3  15   -2.70    5.70
  -5   3 -15    3.80    5.40
  -4   4  15    6.00    6.00
   4   4 -15   23.00    6.00
   4   4 -15   16.10    7.10
  -3   4  15   -3.60    4.80
   3   4 -15    0.20    6.50
   3   4 -15    2.90    5.00
   3   4 -15   -2.70    6.30
  -3   4  15   -5.70    5.30
  -2   4  15   21.90    6.00
   2   4 -15   17.50    5.60
   2   4 -15   18.50    6.40
  -2   4  15   19.50    5.10
   2   4 -15   15.80    6.70
   1   4 -15   40.90    6.00
  -1   4  15   44.20    6.50
   1   4 -15   45.10    7.10
   1   4 -15   45.00    7.80
   0   4 -15    2.30    5.60
   0   4 -15   11.80    5.00
   0   4 -15   14.50    6.90
   0   4  15    9.50    6.40
   0   4  15   12.30    5.50
  -1   4 -15    6.10    4.80
  -1   4 -15   17.80    7.00
   1   4  15    3.20    6.50
  -1   4 -15    3.70    6.10
   1   4  15   12.50    5.60
   2  -4  15   -3.60    4.60
   2  -4  15   -0.90    4.60
  -2   4 -15   -5.70    7.00
   2   4  15    7.00    5.60
  -2   4 -15   -1.60    5.80
   2   4  15   -0.40    6.00
  -2   4 -15    0.90    4.90
   3  -4  15   10.40    4.70
   3   4  15   27.00    6.50
  -3   4 -15    5.70    6.50
  -3   4 -15    9.50    5.30
   3   4  15   15.90    6.90
   4  -4  15   12.00    6.50
   4  -4  15    1.60    4.20
   4   4  15    8.60    6.00
  -4   4 -15    3.90    7.00
  -4   4 -15    4.00    5.30
  -3   5  15   78.19    8.50
  -3   5  15   65.79    8.00
   3   5 -15   74.89    8.00
   3   5 -15   65.19    8.90
   2   5 -15    7.80    5.60
   2   5 -15   -2.70    6.70
  -2   5  15   -0.30    4.50
  -2   5  15   17.70    5.90
   2   5 -15    1.80    6.30
   1   5 -15  135.09   10.90
  -1   5  15  109.69   10.70
   1   5 -15  111.79   12.10
   1   5 -15   84.89   10.40
   0   5  15   15.30    5.90
   0   5  15   31.00    7.30
   0   5 -15   15.70    7.50
   0   5 -15   14.30    6.40
   0   5 -15   18.30    5.30
  -1   5 -15   81.69    8.90
  -1   5 -15   76.49    9.40
   1   5  15   74.09    9.20
  -1   5 -15   79.89    9.00
   1   5  15   74.39    8.10
  -2   5 -15  108.89   10.70
  -2   5 -15  121.19   12.50
   2   5  15  110.19   11.20
   2   5  15  109.89   12.60
  -3   5 -15   13.00    5.60
   3   5  15   17.50    6.90
   3   5  15   22.40    6.40
  -3   5 -15   15.10    7.00
  -1   6  15   26.80    6.20
   1   6 -15   26.00    7.00
   1   6 -15   26.90    6.40
   0   6 -15    2.60    5.60
   0   6 -15    4.00    6.00
   0   6  15   12.30    5.70
   0   6  15   20.30    6.90
   1   6  15   53.99    7.70
  -1   6 -15   33.00    6.40
   1   6  15   57.99    7.00
  -1   6 -15   42.70    7.50
  -5   0  16  151.58   13.20
   5   0 -16  177.88   14.80
   4   0 -16   10.90    6.80
   4   0 -16    8.20    5.90
  -4   0  16    5.30    5.60
  -4   0  16   15.10    5.40
   3   0 -16    4.50    6.10
  -3   0  16    5.70    5.10
   3   0 -16    6.70    4.60
   3   0 -16    3.30    6.30
  -3   0  16    9.90    5.80
   2   0 -16   67.49    7.40
   2   0 -16   45.40    7.40
  -2   0  16   60.59    6.70
   2   0 -16   48.70    7.70
  -2   0  16   57.39    7.40
   1   0 -16   85.89    7.60
   1   0 -16   64.59    8.30
  -1   0  16   68.99    8.20
   1   0 -16   94.39   10.50
  -1   0  16  104.09    8.80
   0   0 -16  277.07   18.90
   0   0 -16  292.17   18.60
   0   0  16  296.07   18.40
   1   0  16  155.98   13.20
  -1   0 -16  171.48   13.50
   1   0  16  170.58   15.00
  -1   0 -16  191.28   11.60
  -1   0 -16  195.08   13.90
  -2   0 -16  248.38   13.90
   2   0  16  213.78   15.40
  -2   0 -16  189.48   15.80
  -2   0 -16  220.18   15.80
   2   0  16  220.08   17.20
   3   0  16   24.40    6.30
   3   0  16   22.80    7.50
  -3   0 -16   21.60    6.60
  -3   0 -16   20.60    6.90
  -3   0 -16   23.20    4.70
  -4   0 -16  292.87   19.10
  -4   0 -16  266.67   19.50
  -4   0 -16  312.67   17.30
   4   0  16  247.38   18.30
  -5   0 -16    7.90    6.10
   5   0  16   -1.70    6.20
   5   0  16    1.20    6.00
  -5   0 -16    5.10    4.80
  -5  -1  16    8.40    6.00
   5  -1 -16    6.10    6.30
  -5   1  16    9.60    6.20
   5   1 -16    6.40    6.70
  -4  -1  16  117.49   10.50
  -4  -1  16   98.79   10.80
   4  -1 -16  117.39   12.40
   4  -1 -16  147.59   12.50
  -4   1  16  115.79   11.40
  -4   1  16  115.09   12.30
   4   1 -16  129.79   12.80
   4   1 -16  109.49   12.20
  -3  -1  16   23.80    6.20
   3  -1 -16   37.10    7.00
  -3  -1  16   32.90    6.00
   3  -1 -16   30.80    6.60
  -3   1  16   33.30    6.40
   3   1 -16   27.80    5.40
  -3   1  16   32.90    6.00
   3   1 -16   31.70    7.20
   3   1 -16   25.30    6.80
   2  -1 -16   71.59    8.00
  -2  -1  16   61.79    6.70
   2  -1 -16   74.89    7.90
  -2  -1  16   66.79    7.60
   2   1 -16   65.49    6.30
   2   1 -16   70.59    8.40
  -2   1  16   66.29    6.90
  -2   1  16   69.69    7.90
   2   1 -16   56.99    8.20
  -1  -1  16  167.48   12.40
  -1  -1  16  161.18   12.70
   1  -1 -16  189.08   13.40
   1  -1 -16  173.48   13.40
   1   1 -16  185.68   11.70
  -1   1  16  158.88   13.00
   1   1 -16  158.78   13.80
   1   1 -16  154.18   13.40
   0  -1 -16   -5.90    5.40
   0  -1  16    3.80    5.50
   0  -1 -16    2.10    5.20
   0   1 -16   -2.60    5.40
   0   1 -16   -1.40    3.90
   0   1 -16   -1.20    5.50
   0   1  16   -1.10    5.40
   0   1  16    3.10    6.40
   1  -1  16   38.80    7.40
   1  -1  16   27.90    6.20
  -1  -1 -16   31.00    6.60
  -1  -1 -16   35.60    6.30
   1   1  16   32.20    7.40
  -1   1 -16   34.60    4.90
  -1   1 -16   33.40    6.90
   1   1  16   35.20    6.30
  -1   1 -16   28.60    6.40
  -2  -1 -16   -3.00    5.70
   2  -1  16    1.30    5.60
   2  -1  16    2.80    6.30
  -2  -1 -16   -0.40    5.20
   2   1  16   -0.60    5.50
  -2   1 -16   -1.30    4.00
  -2   1 -16    3.90    5.90
   2   1  16    3.70    6.70
  -2   1 -16   -5.90    6.10
  -3  -1 -16   22.70    6.00
   3  -1  16   11.70    5.60
  -3  -1 -16   21.30    6.40
   3  -1  16   10.70    7.00
   3   1  16    4.70    6.00
   3   1  16   15.30    7.00
  -3   1 -16    8.20    6.60
  -3   1 -16    9.60    6.00
  -3   1 -16   14.80    4.70
   4  -1  16    0.40    5.80
  -4  -1 -16   -4.30    6.50
  -4  -1 -16   10.90    6.00
   4  -1  16    6.90    6.00
  -4   1 -16    8.00    7.10
  -4   1 -16    1.10    4.90
   4   1  16   -0.90    5.80
   4   1  16    8.50    5.00
  -4   1 -16    3.90    6.00
  -5  -1 -16   20.30    5.10
  -5  -1 -16   19.90    6.20
   5  -1  16   26.70    7.10
   5  -1  16   19.80    6.30
  -5  -1 -16   13.70    7.20
   5   1  16   29.10    6.30
  -5   1 -16   10.70    6.40
  -5   1 -16   18.90    5.40
   5   1  16   18.90    7.00
  -5  -2  16   10.70    5.50
   5  -2 -16   19.50    6.10
  -5  -2  16   15.80    5.20
   5  -2 -16   18.60    7.50
   5   2 -16   15.90    7.10
  -5   2  16   17.80    6.60
  -4  -2  16   13.30    5.60
  -4  -2  16    7.60    5.30
   4  -2 -16   17.10    7.10
   4  -2 -16   10.00    6.00
   4   2 -16   11.90    6.90
  -4   2  16   18.60    6.60
   3  -2 -16   40.80    6.70
  -3  -2  16   42.00    6.60
  -3  -2  16   44.60    6.10
   3  -2 -16   31.80    7.10
  -3   2  16   42.00    6.90
  -3   2  16   40.60    6.00
   3   2 -16   36.00    7.20
   3   2 -16   39.40    7.70
   3   2 -16   53.29    6.30
  -2  -2  16   43.90    5.70
  -2  -2  16   42.50    6.30
   2  -2 -16   25.50    6.50
   2  -2 -16   54.29    6.80
  -2   2  16   40.50    6.70
  -2   2  16   48.90    6.30
   2   2 -16   37.30    7.30
   2   2 -16   37.20    5.80
   2   2 -16   44.40    7.40
   1  -2 -16    2.60    5.00
   1  -2 -16    2.40    5.40
  -1  -2  16    4.10    4.60
  -1  -2  16    7.10    5.40
  -1   2  16    4.90    5.60
   1   2 -16    3.40    5.70
   1   2 -16    5.40    4.50
   1   2 -16    4.40    6.00
   0  -2  16   17.10    5.80
   0  -2 -16    9.70    5.80
   0  -2  16   15.30    5.20
   0  -2 -16   15.10    5.40
   0   2  16   21.80    7.00
   0   2 -16   15.30    6.10
   0   2  16   23.50    6.10
   0   2 -16   18.60    6.40
   0   2 -16   12.00    4.60
  -1  -2 -16    1.40    4.90
  -1  -2 -16   -0.90    5.70
   1  -2  16   -0.40    5.30
  -1   2 -16   -1.70    4.30
  -1   2 -16   -2.10    6.40
   1   2  16  -11.80    6.50
   1   2  16    5.00    5.70
  -1   2 -16    0.10    5.90
  -2  -2 -16    2.40    5.20
   2  -2  16    1.00    5.40
  -2  -2 -16   -7.90    5.50
   2  -2  16    1.80    6.50
  -2   2 -16   -4.90    4.40
  -2   2 -16    7.60    5.90
   2   2  16    2.90    6.70
  -2   2 -16   -3.50    6.20
   2   2  16    5.50    5.50
  -3  -2 -16    4.10    5.10
  -3  -2 -16    0.30    5.80
   3  -2  16   -0.50    5.60
   3  -2  16   -1.30    6.80
  -3   2 -16   -7.90    4.50
   3   2  16    6.30    6.80
  -3   2 -16   11.30    7.10
   3   2  16    4.90    5.90
  -3   2 -16    1.50    6.10
   4  -2  16   -1.80    7.60
   4  -2  16   12.40    6.40
   4  -2  16    7.60    5.70
   4   2  16    4.70    6.20
  -4   2 -16    8.20    6.50
  -4   2 -16    2.00    5.00
   4  -3 -16   58.29    7.10
   4  -3 -16   57.89    8.20
  -4  -3  16   51.39    7.00
  -4  -3  16   61.89    6.80
  -4   3  16   67.49    8.00
   4   3 -16   64.29    7.40
   4   3 -16   67.69    9.20
  -3  -3  16    9.90    4.80
  -3  -3  16   10.20    5.60
   3   3 -16   18.00    5.50
  -3   3  16    5.40    5.20
  -3   3  16   13.60    5.90
   3   3 -16   12.60    6.90
   3   3 -16   15.10    9.70
  -2  -3  16    4.70    5.40
  -2  -3  16    5.30    4.70
   2   3 -16    4.70    6.70
   2   3 -16    6.10    6.30
  -2   3  16    1.60    4.80
   2   3 -16   10.30    5.10
  -2   3  16   18.50    5.80
  -1  -3  16   81.59    8.00
  -1  -3  16   85.79   10.00
  -1   3  16  102.39   10.30
   1   3 -16  109.09    9.70
   1   3 -16  108.09   11.80
   1   3 -16  110.29    9.80
   0  -3  16  126.79   10.50
   0  -3  16   99.59   10.60
   0   3  16  119.49   11.50
   0   3 -16  139.39   10.40
   0   3  16  123.09   11.20
   0   3 -16  103.59   10.60
   0   3 -16  129.59   12.30
   1  -3  16  107.79    9.60
   1  -3  16   84.99    9.70
  -1   3 -16   89.49    9.80
  -1   3 -16   96.19    9.40
   1   3  16  107.59   10.30
   1   3  16  105.79   10.40
  -1   3 -16   75.59    9.40
   2  -3  16   -4.00    5.40
  -2   3 -16    1.20    7.00
  -2   3 -16   -0.90    4.60
  -2   3 -16   -0.90    6.00
   2   3  16   -0.20    5.50
   2   3  16   -6.80    6.10
   3  -3  16  124.79   13.40
   3  -3  16   94.29   11.10
  -3   3 -16  126.39   10.70
   3   3  16  126.89   11.80
   3   3  16  141.79   13.90
  -3   3 -16  144.79   13.20
   4  -3  16   11.00    7.20
   4  -3  16    7.50    5.20
  -4   3 -16    4.70    5.30
   4   3  16    3.40    6.30
  -4   3 -16    6.90    6.90
   4   4 -16   15.00    6.40
  -3   4  16  143.69   13.30
   3   4 -16  161.18   14.60
   3   4 -16  174.68   13.00
  -2   4  16   69.99    8.20
  -2   4  16   79.79    9.00
   2   4 -16   94.79   13.20
   2   4 -16   92.29    9.90
   2   4 -16   83.49    9.20
   1   4 -16   21.40    6.60
  -1   4  16   23.10    6.10
   1   4 -16   16.50    7.30
   1   4 -16   33.70    5.70
   0   4 -16  122.29   10.60
   0   4  16  111.89   13.30
   0   4 -16  116.39   13.00
   0   4  16  123.09   11.20
   1  -4  16   -0.80    4.80
   1  -4  16    2.70    4.60
   1   4  16   12.30    5.90
  -1   4 -16    3.20    4.80
  -1   4 -16    4.20    6.40
  -1   4 -16   -1.20    7.20
   1   4  16   -0.80    6.80
   2  -4  16   25.70    5.60
   2   4  16   49.50    8.00
   2   4  16   47.70    6.80
  -2   4 -16   28.70    5.60
  -2   4 -16   34.20    7.40
   3  -4  16    2.80    4.60
  -3   4 -16    3.30    6.90
   3   4  16   13.80    6.10
  -3   4 -16   -0.70    5.10
   2   5 -16   -9.00    6.00
   2   5 -16   -5.70    5.60
  -2   5  16    4.50    5.90
  -1   5  16   14.10    5.70
   1   5 -16    3.60    6.20
   1   5 -16    0.60    5.40
   0   5 -16    2.00    6.30
   0   5  16   -2.20    7.00
   0   5  16    3.60    5.80
   0   5 -16    0.00    5.30
  -1   5 -16   12.70    5.50
   1   5  16   23.80    6.60
   1   5  16   16.20    7.20
  -1   5 -16   14.90    6.50
  -2   5 -16    2.30    5.50
  -2   5 -16   14.00    6.80
   2   5  16    6.30    8.70
   2   5  16    7.80    5.80
   4   0 -17    9.10    6.40
  -4   0  17   12.30    6.00
   4   0 -17    5.10    4.90
  -3   0  17   -1.60    5.30
   3   0 -17    9.90    6.10
   3   0 -17   -1.40    6.40
   3   0 -17    5.40    4.60
  -3   0  17    1.80    5.30
   2   0 -17    1.40    6.50
   2   0 -17   -2.10    4.30
  -2   0  17   -1.40    5.10
  -2   0  17    0.90    5.50
   2   0 -17    4.20    6.10
   1   0 -17   -0.50    5.70
   1   0 -17    3.60    3.90
   1   0 -17   -4.60    6.20
  -1   0  17   -3.80    5.50
  -1   0  17    6.30    5.30
   0   0  17    6.60    5.60
   0   0 -17   -2.00    5.70
   0   0 -17    2.10    6.20
   1   0  17   -2.60    6.60
  -1   0 -17   -6.10    6.00
  -1   0 -17   -2.20    5.70
   1   0  17    0.70    5.60
  -1   0 -17   -1.00    4.00
   2   0  17   -1.10    7.10
   2   0  17    1.60    5.70
  -2   0 -17    2.10    4.10
  -2   0 -17   -4.20    6.30
  -2   0 -17    5.20    6.00
  -3   0 -17   -4.30    4.30
  -3   0 -17   -4.60    5.90
   3   0  17   -7.30    5.90
  -3   0 -17  -18.20    6.80
  -4   0 -17    4.10    4.70
  -4   0 -17    1.50    7.40
  -4   0 -17   -0.40    6.10
   4   0  17    7.60    6.30
   4   0  17    6.70    5.70
  -4  -1  17   18.20    6.30
   4  -1 -17   28.60    7.50
   4  -1 -17   18.20    6.80
   4   1 -17   31.70    7.40
  -4   1  17   31.40    6.90
   4   1 -17   28.50    5.80
  -3  -1  17   35.00    6.50
   3  -1 -17   38.00    7.70
  -3  -1  17   37.20    6.70
   3  -1 -17   45.60    7.40
  -3   1  17   56.49    9.30
   3   1 -17   43.30    7.90
   3   1 -17   39.90    7.30
  -3   1  17   40.60    7.30
   3   1 -17   58.79    6.20
   2  -1 -17   76.69    8.60
   2  -1 -17   71.99    8.30
  -2  -1  17   77.09    8.10
  -2  -1  17   74.69    7.60
  -2   1  17   84.49    9.20
   2   1 -17   68.29    6.80
   2   1 -17   73.69    8.80
   2   1 -17   76.09    8.70
  -2   1  17   57.69    7.70
  -1  -1  17    9.60    5.90
   1  -1 -17   11.60    6.10
  -1  -1  17   17.70    5.30
   1  -1 -17    6.80    6.50
   1   1 -17    4.40    5.70
   1   1 -17    7.80    4.30
   1   1 -17    7.40    6.40
  -1   1  17   15.00    6.10
   0  -1 -17   91.19   10.20
   0  -1 -17   77.89    8.90
   0   1 -17   95.79    9.30
   0   1 -17   84.59    9.10
   0   1  17   78.69    8.40
   0   1 -17   94.79    8.40
   0   1  17   84.79    9.90
   1  -1  17    0.30    6.60
  -1  -1 -17   -2.90    5.20
  -1  -1 -17    2.10    5.90
   1  -1  17    5.70    5.40
  -1   1 -17   -5.40    4.10
   1   1  17   -1.90    7.00
   1   1  17   -0.40    5.60
  -1   1 -17    1.10    6.20
  -1   1 -17    3.20    5.70
   2  -1  17   41.70    8.10
  -2  -1 -17   37.20    7.10
   2  -1  17   36.40    6.70
  -2  -1 -17   41.10    6.70
   2   1  17   34.70    8.30
  -2   1 -17   35.30    7.60
  -2   1 -17   40.30    5.30
  -2   1 -17   39.20    7.00
   2   1  17   29.00    6.60
  -3  -1 -17   -1.00    5.70
   3  -1  17    0.20    5.60
  -3  -1 -17   -7.10    6.30
   3  -1  17   -0.50   10.30
  -3   1 -17   -1.10    4.60
  -3   1 -17   12.70    6.20
   3   1  17    1.10    6.10
  -3   1 -17   -3.10    6.90
  -4  -1 -17    9.60    6.00
  -4  -1 -17   17.60    7.20
   4  -1  17    6.40    6.10
   4  -1  17    8.60    6.20
  -4   1 -17   21.20    6.60
   4   1  17    9.10    6.00
  -4   1 -17    7.50    5.00
   4   1  17   12.50    5.40
   4  -2 -17   36.50    7.20
   4  -2 -17   37.70    8.20
  -4  -2  17   33.80    6.50
  -4  -2  17   36.30    6.70
   4   2 -17   58.19    6.90
   4   2 -17   32.90    8.00
  -4   2  17   25.60    6.90
  -3  -2  17   84.19    8.20
   3  -2 -17   95.99   10.90
   3  -2 -17   80.49    9.20
  -3  -2  17   66.19    8.00
   3   2 -17   81.19    9.80
   3   2 -17  105.19   10.00
  -3   2  17  106.19   10.90
   2  -2 -17   43.40    7.60
  -2  -2  17   46.80    6.90
  -2  -2  17   46.80    6.40
   2  -2 -17   42.00    7.10
   2   2 -17   51.39    8.10
  -2   2  17   56.29    7.60
  -2   2  17   56.49    6.80
   2   2 -17   61.79    6.40
   2   2 -17   40.10    8.00
   1  -2 -17   47.30    7.40
  -1  -2  17   60.99    6.60
   1  -2 -17   61.89    7.20
  -1  -2  17   37.80    6.90
  -1   2  17   57.29    7.40
   1   2 -17   49.50    7.90
   1   2 -17   46.10    5.90
   1   2 -17   44.80    7.60
   0  -2 -17    2.80    5.20
   0  -2 -17    6.40    6.00
   0  -2  17    6.00    5.40
   0  -2  17    9.50    5.70
   0   2  17    8.30    5.90
   0   2 -17    9.40    6.30
   0   2 -17    1.80    4.50
   0   2  17   -1.30    6.50
   0   2 -17   -1.00    5.90
  -1  -2 -17  122.99   12.20
  -1  -2 -17  143.79   11.70
   1  -2  17  100.19   11.30
   1   2  17  136.99   14.10
  -1   2 -17  147.09   12.80
   1   2  17  133.39   11.90
  -1   2 -17  155.68   10.70
  -2  -2 -17   -0.20    6.00
   2  -2  17    0.60    5.30
  -2  -2 -17    2.30    5.40
   2  -2  17   -8.50    6.60
  -2   2 -17    0.20    7.10
   2   2  17    1.90    5.90
   2   2  17    3.40    6.80
  -2   2 -17   -7.80    4.50
  -2   2 -17   -7.70    5.80
  -3  -2 -17   26.40    6.10
   3  -2  17   21.10    6.60
   3  -2  17   39.10    8.10
  -3   2 -17   26.40    5.50
  -3   2 -17   27.30    6.90
   3   2  17   37.20    6.90
   4  -2  17   20.40    6.30
   4  -2  17   15.30    6.70
  -4   2 -17   11.30    5.30
  -4   2 -17   10.10    6.60
   4   2  17   10.20    6.40
  -3  -3  17   11.30    5.80
  -3  -3  17   11.90    5.30
   3   3 -17   16.30    7.10
   3   3 -17   13.00    6.00
  -3   3  17   17.60    6.30
  -2  -3  17  136.29   11.10
  -2  -3  17  113.49   11.70
   2   3 -17  161.38   11.90
   2   3 -17  143.29   13.90
  -2   3  17  151.98   12.40
  -1  -3  17   28.40    6.40
  -1  -3  17   31.70    5.90
  -1   3  17   39.80    6.90
   1   3 -17   33.30    8.80
   1   3 -17   30.30    7.20
   1   3 -17   28.50    5.80
   0  -3  17   15.70    5.80
   0  -3  17   30.70    5.70
   0   3  17   13.50    6.30
   0   3 -17   24.10    5.20
   0   3  17    9.20    7.40
   0   3 -17   28.20    8.30
   0   3 -17   27.90    7.20
   1  -3  17   -1.70    5.40
   1  -3  17    2.30    5.30
   1   3  17   -2.80    7.00
  -1   3 -17   -1.40    4.80
   1   3  17    3.10    5.90
  -1   3 -17   10.00    6.70
   2  -3  17   19.90    6.40
   2   3  17   32.70    6.70
  -2   3 -17   19.60    5.10
  -2   3 -17   23.70    6.80
   3  -3  17    3.30    5.30
   3  -3  17   -8.90    6.90
  -3   3 -17   -2.80    5.00
  -3   3 -17   -1.00    6.40
   3   3  17    3.00    5.90
   3   4 -17   14.80    6.30
  -2   4  17   11.50    6.20
   2   4 -17    8.30    6.60
   2   4 -17    7.60    5.70
  -1   4  17   48.10    7.40
   1   4 -17   51.29    6.50
   1   4 -17   43.20    7.80
   0  -4  17    0.50    4.70
   0   4 -17    0.20    5.00
   0   4  17   -4.20    7.90
   0   4 -17   13.50    6.60
   0   4  17   -1.60    5.90
   1  -4  17    7.80    5.20
   1   4  17   16.30    6.20
  -1   4 -17   11.80    5.20
  -1   4 -17   15.30    6.80
   2  -4  17   -4.00    5.40
   2  -4  17   -2.70    4.80
   2   4  17    6.90    6.00
  -2   4 -17    2.50    6.60
  -2   4 -17   -1.40    5.10
   4   0 -18  122.19   11.50
   4   0 -18  143.09   13.50
   3   0 -18    0.80    4.80
  -3   0  18    3.20    5.80
   3   0 -18    3.00    6.20
   2   0 -18   55.09    7.80
   2   0 -18   61.69    8.40
  -2   0  18   41.50    7.30
  -1   0  18   -1.40    5.50
   1   0 -18   -7.50    6.50
  -1   0  18    1.00    5.50
   1   0 -18    0.10    5.80
   0   0 -18  117.09   11.60
   0   0  18   96.89   11.00
   0   0 -18  119.89   12.30
   1   0  18   -0.20    7.40
   1   0  18    8.40    6.10
  -1   0 -18    1.80    4.10
  -1   0 -18    5.40    5.80
  -1   0 -18    0.50    6.50
  -2   0 -18   56.09    7.80
   2   0  18   54.39    7.60
  -2   0 -18   56.29    5.70
  -2   0 -18   53.09    8.10
   3   0  18   29.20    6.70
  -3   0 -18   21.40    8.50
  -3   0 -18   26.60    5.10
  -3   0 -18   32.10    7.10
  -3  -1  18   27.90    6.40
   3  -1 -18   26.60    6.60
   3  -1 -18   40.90    7.90
  -3   1  18   19.00    6.90
   3   1 -18   19.20    7.10
   3   1 -18   30.90    6.10
   2  -1 -18    5.40    6.10
  -2  -1  18   -1.70    5.70
  -2  -1  18   -0.20    5.30
   2  -1 -18   -5.00    6.70
   2   1 -18    8.00    6.20
   2   1 -18   -0.80    4.70
  -2   1  18   -5.10    5.90
   1  -1 -18   59.19    8.00
  -1  -1  18   77.09    7.60
   1  -1 -18   69.79    8.50
  -1  -1  18   57.19    7.50
  -1   1  18   74.99    8.70
   1   1 -18   52.89    8.10
  -1   1  18   63.89    8.10
   1   1 -18   75.19    8.00
   1   1 -18   65.69    8.60
   0  -1 -18   26.70    7.40
   0  -1 -18   33.60    6.50
   0  -1  18   29.70    6.60
   0  -1  18   30.40    6.10
   0   1 -18   23.40    6.70
   0   1  18   21.80    6.50
   0   1 -18   28.00    5.10
   0   1 -18   36.60    7.30
  -1  -1 -18   29.20    7.30
  -1  -1 -18   32.10    6.40
   1  -1  18   22.80    6.60
   1   1  18   36.80    6.80
  -1   1 -18   29.50    5.00
  -1   1 -18   28.90    6.70
  -1   1 -18   35.70    7.30
  -2  -1 -18    6.90    6.10
  -2  -1 -18    5.10    6.80
   2  -1  18    3.80    6.00
   2   1  18    6.50    6.00
  -2   1 -18    0.90    4.60
  -2   1 -18    6.70    6.10
   3  -1  18   -0.30    5.60
  -3  -1 -18    2.80    7.10
  -3  -1 -18    4.30    5.90
  -3   1 -18    2.10    6.20
   3   1  18    5.80    6.20
  -3   1 -18    3.40    4.90
   3  -2 -18   15.00    7.60
  -3  -2  18    8.20    5.90
   3  -2 -18   24.30    6.50
  -3  -2  18   15.30    5.80
  -3   2  18   15.20    6.50
   3   2 -18   14.70    6.80
   3   2 -18   13.50    5.90
  -2  -2  18   27.40    5.90
   2  -2 -18   16.40    6.20
   2  -2 -18   18.40    7.30
  -2  -2  18   13.60    6.20
   2   2 -18   25.40    7.00
  -2   2  18   13.20    6.50
   2   2 -18   14.90    5.40
  -1  -2  18    9.80    5.70
   1  -2 -18   15.50    7.00
   1  -2 -18    9.00    5.70
  -1  -2  18    4.10    5.10
   1   2 -18    3.30    6.30
   1   2 -18    5.10    4.80
  -1   2  18    8.00    6.30
   0  -2  18   10.90    6.00
   0  -2 -18   10.30    6.80
   0  -2 -18    9.40    5.50
   0  -2  18   13.10    5.90
   0   2  18   11.00    6.40
   0   2 -18    1.90    4.80
   0   2 -18   11.30    6.30
   1  -2  18    5.40    5.70
  -1  -2 -18   -1.40    6.60
  -1  -2 -18    6.10    5.30
   1   2  18   14.50    6.20
  -1   2 -18    6.80    6.10
  -1   2 -18   -0.20    4.80
  -2  -2 -18   -2.20    6.50
  -2  -2 -18   -2.90    5.20
   2  -2  18    2.90    5.60
  -2   2 -18    4.10    6.20
   2   2  18    5.50    6.10
  -2   2 -18    3.30    4.90
   3  -2  18    4.20    6.00
  -3  -2 -18    2.80    5.70
  -3   2 -18   -7.20    4.80
  -3   2 -18    4.50    6.30
   3   2  18    2.90    6.30
  -2  -3  18    7.80    5.70
  -2  -3  18    1.40    5.20
   2   3 -18   -1.20    5.20
   2   3 -18    1.90    6.80
  -2   3  18   16.00    6.60
  -1  -3  18   42.30    7.00
  -1  -3  18   54.59    6.70
   1   3 -18   39.50    7.90
  -1   3  18   42.30    7.20
   1   3 -18   40.40    6.10
   0  -3  18    9.30    5.60
   0  -3  18   -5.50    5.10
   0   3  18   -1.40    6.00
   0   3 -18    3.30    6.20
   0   3 -18   -0.30    4.80
   1  -3  18  100.59    8.60
   1  -3  18   59.29    7.80
   1   3  18   69.39    8.50
  -1   3 -18   82.49    9.40
  -1   3 -18   86.39    9.20
   2  -3  18   14.00    5.80
  -2   3 -18   17.30    6.90
   2   3  18    5.20    6.00
  -2   3 -18   14.60    5.20
   1   4 -18   11.40    5.70
   0   4 -18   51.29    6.60
   2   0 -19   -0.50    6.20
   2   0 -19    2.00    4.30
  -2   0  19    8.30    6.20
   1   0 -19    1.70    6.10
  -1   0  19   -8.60    5.60
   0   0 -19    6.50    7.10
   0   0 -19    5.90    6.10
   0   0  19    3.70    5.90
  -1   0 -19   -6.60    8.40
   1   0  19    3.90    6.10
  -1   0 -19    2.80    6.00
   2   0  19    1.80    6.10
  -2   0 -19    7.60    6.00
   2  -1 -19   58.19    7.90
  -2  -1  19   49.90    7.40
   2  -1 -19   45.10    8.70
  -2   1  19   43.90    7.80
   2   1 -19   49.10    8.10
   2   1 -19   64.19    6.50
   1  -1 -19   16.80    6.30
  -1  -1  19   13.10    6.50
   1  -1 -19    3.20    7.40
  -1   1  19   13.60    6.60
   1   1 -19    7.00    6.30
   1   1 -19    9.50    4.70
   0  -1 -19   45.50    8.40
   0  -1 -19   40.00    7.00
   0  -1  19   46.60    7.30
   0   1  19   57.89    7.70
   0   1 -19   38.60    7.10
   0   1 -19   37.60    5.60
   1  -1  19   14.50    6.20
  -1  -1 -19    7.40    7.20
  -1  -1 -19   17.30    6.00
   1   1  19    5.40    6.10
  -1   1 -19   15.80    6.10
  -2  -1 -19   -1.70    6.90
   2  -1  19   14.90    6.30
  -2  -1 -19   17.20    6.10
   2   1  19   12.70    5.90
  -2   1 -19    7.80    4.80
  -2   1 -19   15.10    6.50
   2  -2 -19    8.40    7.60
   2   2 -19   13.00    5.40
   2   2 -19   19.90    7.10
   1  -2 -19  124.89   13.60
   1  -2 -19  142.59   12.10
  -1  -2  19  109.09   11.60
  -1   2  19  130.49   12.60
   1   2 -19  131.79   10.80
   1   2 -19  113.79   13.40
   0  -2 -19   10.60    5.50
   0  -2 -19    4.00    6.90
   0  -2  19    8.20    6.00
   0   2 -19    2.50    4.90
   0   2 -19    2.40    6.70
   0   2  19    2.30    6.30
   1  -2  19   23.70    6.70
  -1  -2 -19   45.50    7.00
  -1  -2 -19   36.10    7.90
   1   2  19   33.00    7.20
  -1   2 -19   36.60    5.60
  -1   2 -19   43.80    7.70
   0   0   0    0.00    0.00
_computing_structure_solution     'SHELXT 2018/2 (Sheldrick, 2018)'
;
_shelx_hkl_checksum     98032
_shelx_res_file
;
TITL AK4_a.res in P2(1)/c
    ak4_a.res
    created by SHELXL-2019/1 at 19:01:13 on 09-Jun-2024
CELL 0.71073 6.8886 7.2502 15.1831 90.000 90.901 90.000
ZERR 4.00 0.0042 0.0051 0.0100 0.000 0.025 0.000
LATT 1
SYMM -x, y+1/2, -z+1/2
SFAC C H N F SE Cl
UNIT 24 16 8  4 4 4
TEMP 23.000
SIZE 0.140 0.230 0.340
L.S. 24
FMAP 2
PLAN -19 0 0.00
HTAB
BOND $H
CONF
ACTA
WGHT    0.008500    0.474900
FVAR       0.63055
SE1   5    0.225535    0.607681    0.442821    11.00000    0.03476    0.02831 =
         0.04693   -0.00143    0.00965    0.00279
CL1   6    0.109642    0.226910    0.457287    11.00000    0.04872    0.02789 =
         0.06586   -0.00039    0.01866    0.00216
F1    4    0.789634    0.519580    0.296314    11.00000    0.05359    0.06559 =
         0.08655   -0.00279    0.02487    0.02069
N1    3    0.440319    0.541040    0.387536    11.00000    0.03537    0.03259 =
         0.04275   -0.00220    0.00511    0.00616
N2    3    0.295445    0.849505    0.427932    11.00000    0.03780    0.02616 =
         0.04692   -0.00319    0.00907    0.00333
AFIX   3
H2N   2    0.224535    0.941205    0.440922    11.00000   -1.20000
AFIX   0
C1    1    0.539280    0.689077    0.364404    11.00000    0.03119    0.03453 =
         0.03669   -0.00272    0.00083    0.00266
C2    1    0.461944    0.868095    0.385694    11.00000    0.03543    0.03323 =
         0.03473   -0.00011   -0.00083   -0.00193
C3    1    0.557526    1.034512    0.363093    11.00000    0.04599    0.03524 =
         0.04769    0.00228   -0.00094   -0.00546
AFIX  43
H3    2    0.506553    1.149204    0.377483    11.00000   -1.20000
AFIX   0
C4    1    0.727441    1.017863    0.319326    11.00000    0.04625    0.05338 =
         0.05094    0.00936    0.00259   -0.01445
AFIX  43
H4    2    0.794289    1.124494    0.304325    11.00000   -1.20000
AFIX   0
C5    1    0.807001    0.844546    0.295590    11.00000    0.03668    0.06639 =
         0.05363    0.00760    0.00998   -0.00195
AFIX  43
H5    2    0.922383    0.840209    0.264667    11.00000   -1.20000
AFIX   0
C6    1    0.717758    0.687271    0.317231    11.00000    0.03594    0.04815 =
         0.04623   -0.00062    0.00657    0.00784
HKLF 4
REM  AK4_a.res in P2(1)/c
REM wR2 = 0.0551, GooF = S = 1.069, Restrained GooF = 1.069 for all data
REM R1 = 0.0250 for 1528 Fo > 4sig(Fo) and 0.0325 for all 1768 data
REM 100 parameters refined using 0 restraints
END
WGHT      0.0049      0.4718
REM Instructions for potential hydrogen bonds
EQIV $1 x, y+1, z
HTAB N2 Cl1_$1
EQIV $2 -x+2, y+1/2, -z+1/2
HTAB C5 F1_$2
REM Highest difference peak  0.265,  deepest hole -0.412,  1-sigma level  0.068
Q1    1  -0.0004  0.1304  0.4559  11.00000  0.05    0.27
Q2    1   0.5411  0.4455  0.3426  11.00000  0.05    0.25
Q3    1   0.4114  0.4419  0.3778  11.00000  0.05    0.23
Q4    1   0.5159  0.7827  0.3677  11.00000  0.05    0.22
Q5    1   0.2042  0.7295  0.4073  11.00000  0.05    0.22
Q6    1   0.0481  0.1516  0.4780  11.00000  0.05    0.22
Q7    1   0.6714  0.9921  0.3781  11.00000  0.05    0.22
Q8    1   0.6703  0.1210  0.7559  11.00000  0.05    0.22
Q9    1   0.2717  0.7318  0.4634  11.00000  0.05    0.21
Q10   1   0.3290  0.3122  0.4054  11.00000  0.05    0.21
Q11   1   0.0664  0.3088  0.4247  11.00000  0.05    0.21
Q12   1   0.4249  1.2212  0.3263  11.00000  0.05    0.20
Q13   1   0.2024  0.1248  0.4439  11.00000  0.05    0.20
Q14   1   0.4993  0.4567  0.4023  11.00000  0.05    0.20
Q15   1   0.1207  0.5113  0.4605  11.00000  0.05    0.20
Q16   1   0.4420  0.3892  0.4350  11.00000  0.05    0.20
Q17   1   0.6630  1.0534  0.3650  11.00000  0.05    0.19
Q18   1   0.3828  0.1547  0.4824  11.00000  0.05    0.19
Q19   1   0.7253  1.1798  0.3174  11.00000  0.05    0.19
;
_shelx_res_checksum     49776
