# Supplementary material for: Synthesis, crystal structure, Hirshfeld surface and crystal void analysis of 4-fluoro­benzo[c][1,2,5]selena­diazol-1-ium chloride
Source: Acta Crystallogr E Crystallogr Commun. 2025 Feb 20;81(Pt 3):252–6. doi: 10.1107/S2056989025001379 (PMC11891591; doi:10.1107/S2056989025001379)
Supplement: Supplementary file 2 [file e-81-00252-Isup2.hkl]

data_I                                                                          
_shelx_title ' AK4_a.res in P2(1)/c'                                            
_shelx_refln_list_code          4                                               
_shelx_F_calc_maximum      153.02                                               
_exptl_crystal_F_000       456.00                                               
_reflns_d_resolution_high  0.7596                                               
                                                                                
loop_                                                                           
 _space_group_symop_operation_xyz                                               
 'x, y, z'                                                                      
 '-x, y+1/2, -z+1/2'                                                            
 '-x, -y, -z'                                                                   
 'x, -y-1/2, z-1/2'                                                             
                                                                                
_cell_length_a     6.8886                                                       
_cell_length_b     7.2502                                                       
_cell_length_c    15.1831                                                       
_cell_angle_alpha  90.000                                                       
_cell_angle_beta   90.901                                                       
_cell_angle_gamma  90.000                                                       
                                                                                
_shelx_F_squared_multiplier     1.000                                           
                                                                                
loop_                                                                           
 _refln_index_h                                                                 
 _refln_index_k                                                                 
 _refln_index_l                                                                 
 _refln_F_squared_calc                                                          
 _refln_F_squared_meas                                                          
 _refln_F_squared_sigma                                                         
 _refln_observed_status                                                         
   1   0   0        242.17        231.75         5.23 o                         
   3   0   0       8857.71       8955.64       209.53 o                         
   4   0   0       5303.45       5578.53       179.54 o                         
   5   0   0        403.99        383.29        11.11 o                         
   6   0   0       1765.10       1748.12        47.40 o                         
   7   0   0        420.29        420.85        20.46 o                         
   8   0   0         11.35         -1.97         5.80 o                         
   9   0   0        606.87        595.78        38.98 o                         
   1   1   0        757.50        687.04        14.89 o                         
   2   1   0       2138.11       2276.57        37.79 o                         
   3   1   0       5874.54       5969.92        94.31 o                         
   4   1   0        866.66        863.89        14.34 o                         
   5   1   0       1159.10       1148.11        19.91 o                         
   6   1   0        891.91        885.85        17.98 o                         
   7   1   0          1.46          7.25         3.50 o                         
   8   1   0         78.88         70.72         4.60 o                         
   0   2   0        138.91         97.84         7.04 o                         
   1   2   0       1986.66       2030.43        75.58 o                         
   2   2   0       1224.37       1164.00        30.94 o                         
   3   2   0         48.26         48.53         3.03 o                         
   4   2   0       1569.55       1502.12        26.86 o                         
   5   2   0       1570.58       1494.95        27.01 o                         
   6   2   0         22.16         24.23         2.97 o                         
   7   2   0         55.34         52.46         3.99 o                         
   8   2   0         33.15         31.50         4.12 o                         
   2   3   0       1004.93        924.98        35.30 o                         
   3   3   0        627.61        573.15        16.22 o                         
   4   3   0        880.42        872.10        17.04 o                         
   5   3   0       1657.57       1653.93        29.74 o                         
   6   3   0         32.03         35.36         3.42 o                         
   7   3   0        287.60        265.29         8.34 o                         
   8   3   0        531.54        526.12        18.30 o                         
   0   4   0       1543.34       1462.38        77.97 o                         
   1   4   0        127.76        119.84        10.93 o                         
   2   4   0       3891.02       3737.50       139.15 o                         
   3   4   0        140.68        140.94         6.43 o                         
   4   4   0       2964.36       2941.48        63.56 o                         
   5   4   0       1031.51       1036.65        23.66 o                         
   6   4   0         47.74         50.83         4.26 o                         
   7   4   0        495.86        481.54        14.08 o                         
   8   4   0          2.26          4.54         7.70 o                         
   1   5   0        803.55        725.58        31.44 o                         
   2   5   0        662.80        649.49        26.14 o                         
   3   5   0         55.12         63.76         8.15 o                         
   4   5   0         58.92         55.23         4.83 o                         
   5   5   0          1.41          1.01         3.71 o                         
   6   5   0          0.36          2.31         3.95 o                         
   7   5   0        105.58        110.46         5.87 o                         
   0   6   0        540.19        556.54        32.70 o                         
   1   6   0        498.23        490.03        20.81 o                         
   2   6   0        275.85        280.41        14.20 o                         
   3   6   0        316.21        341.41        16.42 o                         
   4   6   0          4.61         10.39         4.44 o                         
   5   6   0         92.60         87.26         6.32 o                         
   6   6   0         81.59         84.37         5.57 o                         
   7   6   0        152.77        152.38        11.29 o                         
   1   7   0       1352.76       1387.94        53.44 o                         
   2   7   0         77.33         83.78         7.37 o                         
   3   7   0       1768.00       1637.37       107.13 o                         
   4   7   0        410.95        400.72        13.93 o                         
   5   7   0        334.77        327.70        13.01 o                         
   6   7   0        472.28        478.45        23.49 o                         
   0   8   0        705.49        703.65        41.25 o                         
   1   8   0         81.19        102.72         9.18 o                         
   2   8   0        452.94        472.86        21.25 o                         
   3   8   0         73.91         80.49         9.68 o                         
   4   8   0         94.81        104.75         9.59 o                         
   1   9   0          1.89         10.62         5.94 o                         
   2   9   0        145.72        185.77        13.05 o                         
  -8   1   1         71.50         63.45         4.52 o                         
  -7   1   1        368.01        346.20        10.02 o                         
  -6   1   1        646.72        633.71        14.27 o                         
  -5   1   1        660.78        682.01        12.43 o                         
  -4   1   1       3165.88       3185.10        50.59 o                         
  -3   1   1        835.56        853.07        14.64 o                         
  -2   1   1       3610.86       3537.70        58.66 o                         
  -1   1   1        157.51        189.87         4.67 o                         
   0   1   1       4291.75       3589.21       187.85 o                         
   1   1   1       1552.73       1556.73        36.80 o                         
   2   1   1       5316.77       5500.97        86.62 o                         
   3   1   1       1437.63       1476.65        24.84 o                         
   4   1   1        823.71        771.47        12.93 o                         
   5   1   1       2800.32       2750.19        46.15 o                         
   6   1   1        185.11        180.93         5.89 o                         
   7   1   1        762.33        750.07        16.04 o                         
   8   1   1          2.99         -0.98         3.91 o                         
  -8   2   1        345.45        330.85        10.57 o                         
  -7   2   1        785.41        778.92        16.52 o                         
  -6   2   1        638.51        656.12        13.22 o                         
  -5   2   1       1485.08       1492.32        25.51 o                         
  -4   2   1        278.50        276.65         6.53 o                         
  -3   2   1       4828.31       4938.23        91.58 o                         
  -2   2   1        771.68        823.22        19.77 o                         
  -1   2   1       5713.88       5688.04       210.28 o                         
   0   2   1       2614.87       2546.92        94.51 o                         
   1   2   1       7420.30       7186.44       266.04 o                         
   2   2   1       6150.86       6390.80       149.65 o                         
   3   2   1       1700.85       1814.99        34.03 o                         
   4   2   1       3136.28       3114.75        54.80 o                         
   5   2   1        329.50        312.28         7.25 o                         
   6   2   1       2431.24       2592.85        46.21 o                         
   7   2   1        216.73        200.86         6.69 o                         
   8   2   1        563.87        563.38        13.80 o                         
  -8   3   1        105.46         93.24         7.50 o                         
  -7   3   1         50.74         59.17         4.96 o                         
  -6   3   1       1270.84       1258.82        23.26 o                         
  -5   3   1        721.99        727.21        14.81 o                         
  -4   3   1       1917.03       1891.32        38.13 o                         
  -3   3   1        435.60        465.96        15.12 o                         
  -2   3   1       4359.62       4550.72       168.76 o                         
  -1   3   1        145.53        126.48         6.83 o                         
   0   3   1         38.89         53.52         3.93 o                         
   1   3   1          9.08         19.36         3.64 o                         
   2   3   1         24.22         45.88         3.06 o                         
   3   3   1       1032.11       1039.74        28.65 o                         
   4   3   1        227.41        215.03         5.74 o                         
   5   3   1        159.11        142.88         4.67 o                         
   6   3   1        270.25        268.67         7.39 o                         
   7   3   1        183.52        182.30         6.27 o                         
   8   3   1          0.57          0.98         6.00 o                         
  -8   4   1         80.85         65.68         8.70 o                         
  -7   4   1          1.76          9.60         4.35 o                         
  -6   4   1         88.21         98.10         4.92 o                         
  -5   4   1       1134.57       1127.14        25.51 o                         
  -4   4   1        104.34        106.73         7.84 o                         
  -3   4   1       1797.98       1764.23        47.03 o                         
  -2   4   1        866.05        873.04        33.52 o                         
  -1   4   1        585.65        628.28        24.45 o                         
   0   4   1        516.38        516.65        27.79 o                         
   1   4   1        774.84        741.12        28.90 o                         
   2   4   1          6.69         14.79         4.26 o                         
   3   4   1        404.18        388.69        11.94 o                         
   4   4   1        589.95        555.96        17.17 o                         
   5   4   1         25.39         36.54         3.67 o                         
   6   4   1        112.86        114.21         5.28 o                         
   7   4   1         46.19         46.33         4.62 o                         
   8   4   1          3.99          2.78         5.16 o                         
  -7   5   1        204.78        195.10         8.61 o                         
  -6   5   1        798.19        812.77        19.62 o                         
  -5   5   1         39.79         43.48         4.07 o                         
  -4   5   1        899.78        932.63        26.12 o                         
  -3   5   1         29.16         45.07         5.76 o                         
  -2   5   1       4336.93       4141.08       153.91 o                         
  -1   5   1          8.50         13.16         4.40 o                         
   0   5   1       4830.11       4523.17       168.22 o                         
   1   5   1       3473.90       3183.07       118.69 o                         
   2   5   1       1510.88       1434.98        54.69 o                         
   3   5   1       1844.78       1731.81        58.78 o                         
   4   5   1        159.72        154.12         7.76 o                         
   5   5   1        661.58        663.52        16.23 o                         
   6   5   1        152.16        147.92         6.54 o                         
   7   5   1        483.40        498.72        13.43 o                         
  -7   6   1        145.07        151.41        11.47 o                         
  -6   6   1        390.49        404.53        11.95 o                         
  -5   6   1        793.43        735.02        19.49 o                         
  -4   6   1        211.09        185.74         8.89 o                         
  -3   6   1       1741.40       1705.88        64.91 o                         
  -2   6   1        258.87        249.72        26.91 o                         
  -1   6   1       1515.79       1421.15        81.98 o                         
   0   6   1        177.36        170.41        10.65 o                         
   1   6   1        336.39        351.24        16.09 o                         
   2   6   1        217.54        198.09        17.48 o                         
   3   6   1       2075.36       2003.96       108.65 o                         
   4   6   1        638.23        659.80        25.77 o                         
   5   6   1         99.73        102.03         7.66 o                         
   6   6   1        510.39        516.02        13.92 o                         
  -6   7   1         23.74         34.99         4.91 o                         
  -5   7   1         23.87         23.12         5.92 o                         
  -4   7   1        148.27        155.64         9.28 o                         
  -3   7   1         38.00         76.96         9.56 o                         
  -2   7   1          9.42         15.07         5.30 o                         
  -1   7   1        175.46        197.51        11.88 o                         
   0   7   1         37.67         47.76         6.19 o                         
   1   7   1        365.43        354.55        16.89 o                         
   2   7   1         45.76         52.74         7.80 o                         
   3   7   1          7.57         22.07         6.82 o                         
   4   7   1         88.16         99.26         6.38 o                         
   5   7   1         28.67         41.02         6.04 o                         
   6   7   1         31.07         44.91         6.13 o                         
  -4   8   1          3.89         18.55         7.16 o                         
  -3   8   1        206.75        206.46        15.97 o                         
  -2   8   1         67.11         82.99         7.84 o                         
  -1   8   1       1712.83       1684.45        64.55 o                         
   0   8   1         83.76        102.05         8.23 o                         
   1   8   1        757.54        774.07        31.66 o                         
   2   8   1        646.94        614.48        26.14 o                         
   3   8   1         51.56         60.61        10.56 o                         
   4   8   1         56.95         56.54         7.75 o                         
  -2   9   1        611.92        596.37        26.03 o                         
  -1   9   1         98.89         88.64         8.20 o                         
   0   9   1        154.98        161.54        13.71 o                         
   1   9   1         14.91         16.54         6.31 o                         
   2   9   1        610.85        612.22        26.41 o                         
  -9   0   2        284.90        312.60        26.16 o                         
  -8   0   2        993.17        924.32        30.44 o                         
  -7   0   2          7.01          9.27         4.90 o                         
  -6   0   2       1637.48       1633.04        54.83 o                         
  -5   0   2        367.65        388.80        11.07 o                         
  -4   0   2        659.77        654.92        16.46 o                         
  -3   0   2        123.89        139.05         4.95 o                         
  -2   0   2       3811.99       3778.95       124.47 o                         
  -1   0   2        621.41        601.08        16.06 o                         
   2   0   2         21.50         21.45         1.83 o                         
   3   0   2       1778.24       1724.28        51.95 o                         
   4   0   2          8.67          6.13         2.59 o                         
   5   0   2        597.54        585.70        20.45 o                         
   6   0   2        143.66        142.28         6.81 o                         
   7   0   2        997.10       1058.13        37.71 o                         
   8   0   2         33.32         18.90         6.49 o                         
  -8   1   2         74.83         64.96         4.53 o                         
  -7   1   2         21.12         19.02         3.50 o                         
  -6   1   2        384.77        368.33        10.09 o                         
  -5   1   2       2384.47       2427.89        40.83 o                         
  -4   1   2        499.26        547.06         9.97 o                         
  -3   1   2       8262.85       8287.77       144.68 o                         
  -2   1   2       5508.57       5866.27        96.96 o                         
  -1   1   2        249.11        209.30         4.28 o                         
   0   1   2       8336.47       7306.03       354.35 o                         
   1   1   2      11295.27      10353.15       312.37 o                         
   2   1   2        553.15        517.37         9.05 o                         
   3   1   2       3262.75       3283.09        52.00 o                         
   4   1   2       5571.37       5627.28        93.33 o                         
   5   1   2         69.80         76.63         4.08 o                         
   6   1   2        838.73        807.87        14.19 o                         
   7   1   2        137.18        132.48         5.11 o                         
   8   1   2          7.45          1.69         4.00 o                         
  -8   2   2          8.20          6.95         3.96 o                         
  -7   2   2        114.50         99.98         4.68 o                         
  -6   2   2          6.00          1.12         2.89 o                         
  -5   2   2         91.04         90.12         4.71 o                         
  -4   2   2       1360.66       1367.31        24.52 o                         
  -3   2   2        375.03        345.36         6.87 o                         
  -2   2   2        409.87        414.57         9.44 o                         
  -1   2   2        301.09        302.84        15.34 o                         
   0   2   2       1840.89       1817.49        95.83 o                         
   1   2   2       1871.15       1900.07        65.18 o                         
   2   2   2        634.37        667.45        14.90 o                         
   3   2   2          3.37          1.01         1.81 o                         
   4   2   2         35.96         31.92         2.46 o                         
   5   2   2        696.66        675.16        12.42 o                         
   6   2   2        103.22        102.08         4.01 o                         
   7   2   2          3.35         -0.66         3.39 o                         
   8   2   2         29.15         28.09         4.72 o                         
  -8   3   2        222.62        220.24        11.11 o                         
  -7   3   2        994.18       1025.19        22.38 o                         
  -6   3   2          1.72          3.44         3.29 o                         
  -5   3   2       1199.37       1184.92        23.02 o                         
  -4   3   2         16.47         13.89         3.20 o                         
  -3   3   2       3231.14       3229.76        76.00 o                         
  -2   3   2         53.65         65.06         4.53 o                         
  -1   3   2      11325.60      11087.74       579.93 o                         
   0   3   2       6893.20       6578.86       344.80 o                         
   1   3   2       4301.71       4159.23       154.44 o                         
   2   3   2       7671.92       7825.93       204.83 o                         
   3   3   2         35.58         35.45         4.68 o                         
   4   3   2       1631.84       1674.59        29.94 o                         
   5   3   2          5.92          0.17         2.80 o                         
   6   3   2        843.57        842.51        16.40 o                         
   7   3   2          2.02          0.35         3.82 o                         
   8   3   2        431.85        428.57        16.20 o                         
  -8   4   2        151.64        156.10        19.90 o                         
  -7   4   2        181.73        171.95         7.30 o                         
  -6   4   2        810.83        836.80        19.98 o                         
  -5   4   2          0.42          5.56         3.40 o                         
  -4   4   2       5475.34       5362.60       114.87 o                         
  -3   4   2       1719.41       1683.14        44.86 o                         
  -2   4   2       3188.16       2840.98       105.89 o                         
  -1   4   2       4437.02       4579.27       169.73 o                         
   0   4   2       2108.07       2020.47       119.09 o                         
   1   4   2       1617.31       1563.46        59.13 o                         
   2   4   2       4428.26       4438.55       200.44 o                         
   3   4   2       3010.38       2951.66        90.16 o                         
   4   4   2        769.10        750.38        17.49 o                         
   5   4   2       2975.67       3048.55        61.22 o                         
   6   4   2          1.73         -2.16         5.71 o                         
   7   4   2        275.67        268.75         9.20 o                         
   8   4   2         48.79         58.97         9.51 o                         
  -7   5   2         46.36         44.57         5.26 o                         
  -6   5   2        126.57        140.16         6.31 o                         
  -5   5   2         31.97         32.12         3.89 o                         
  -4   5   2        139.24        127.17         6.97 o                         
  -3   5   2         21.25         17.80         5.01 o                         
  -2   5   2          6.17         19.86         4.33 o                         
  -1   5   2        928.84        804.73        31.38 o                         
   0   5   2       1213.28       1114.59        60.87 o                         
   1   5   2        729.76        663.47        26.31 o                         
   2   5   2        546.84        510.35        21.52 o                         
   3   5   2          9.70         13.47         3.99 o                         
   4   5   2          2.48         -1.04         4.32 o                         
   5   5   2        152.42        159.18         6.02 o                         
   6   5   2          3.37         -1.68         4.15 o                         
   7   5   2         36.66         43.55         6.63 o                         
  -6   6   2        254.77        257.43         9.45 o                         
  -5   6   2          7.77         10.07         4.76 o                         
  -4   6   2        469.38        440.43        14.17 o                         
  -3   6   2         54.12         58.49         6.52 o                         
  -2   6   2       1497.64       1391.20        43.46 o                         
  -1   6   2        227.83        226.53        26.16 o                         
   0   6   2       1902.81       1746.96        66.16 o                         
   1   6   2       1907.64       1853.92        80.09 o                         
   2   6   2        108.86        137.84        11.05 o                         
   3   6   2        827.07        829.44        33.61 o                         
   4   6   2         10.25         11.18         4.90 o                         
   5   6   2        295.63        293.37        12.42 o                         
   6   6   2         10.46         13.75         4.54 o                         
  -6   7   2         63.31         65.20         5.07 o                         
  -5   7   2        869.03        833.98        27.26 o                         
  -4   7   2         21.55         33.40         4.97 o                         
  -3   7   2       1160.48       1157.60        45.25 o                         
  -2   7   2        553.47        558.70        31.44 o                         
  -1   7   2        544.93        545.73        23.09 o                         
   0   7   2        294.56        327.42        16.01 o                         
   1   7   2        345.73        375.63        17.40 o                         
   2   7   2        578.15        557.62        23.56 o                         
   3   7   2        378.37        388.55        21.49 o                         
   4   7   2        889.39        919.15        26.78 o                         
   5   7   2          0.99          8.11         5.89 o                         
   6   7   2        419.26        449.02        16.42 o                         
  -4   8   2        139.38        153.14        11.56 o                         
  -3   8   2          0.55         11.60         6.22 o                         
  -2   8   2        259.91        253.27        14.65 o                         
  -1   8   2        156.45        229.86        20.88 o                         
   0   8   2        446.96        467.26        31.19 o                         
   1   8   2        454.92        486.62        21.94 o                         
   2   8   2         90.88        100.02        10.06 o                         
   3   8   2        157.98        143.88        10.55 o                         
   4   8   2          0.80         -6.25         6.25 o                         
  -2   9   2          3.52         13.92         6.58 o                         
  -1   9   2         33.57         53.57         9.05 o                         
   0   9   2         13.19          7.80         9.56 o                         
   1   9   2          6.06          7.80         8.80 o                         
   2   9   2         25.11         18.69         6.73 o                         
  -8   1   3        422.46        437.48        11.38 o                         
  -7   1   3          5.49          1.87         3.44 o                         
  -6   1   3       1615.65       1553.26        26.79 o                         
  -5   1   3        482.77        478.41         9.28 o                         
  -4   1   3       4853.25       5058.23        88.63 o                         
  -3   1   3       1546.48       1483.09        26.31 o                         
  -2   1   3       1803.17       1841.15        32.41 o                         
  -1   1   3       6172.10       6161.61       121.66 o                         
   0   1   3       1440.81       1341.08        31.63 o                         
   1   1   3       4363.66       4310.19        75.15 o                         
   2   1   3        162.35        174.81         3.52 o                         
   3   1   3       2755.66       2710.76        43.09 o                         
   4   1   3        399.11        381.23         7.22 o                         
   5   1   3       1711.63       1720.11        27.92 o                         
   6   1   3        299.25        308.51         8.42 o                         
   7   1   3        309.04        299.47         8.87 o                         
   8   1   3        128.71        121.51         7.81 o                         
  -8   2   3         19.85         21.96         4.78 o                         
  -7   2   3       1230.18       1222.94        22.94 o                         
  -6   2   3        420.99        396.86         8.60 o                         
  -5   2   3       3932.21       3852.09        67.73 o                         
  -4   2   3        420.07        422.44         8.48 o                         
  -3   2   3       4964.80       5015.90        87.67 o                         
  -2   2   3       2207.06       2305.44        49.42 o                         
   0   2   3       7861.59       7685.38       402.37 o                         
   1   2   3       1334.05       1363.34        49.51 o                         
   2   2   3       3999.89       3996.65        83.97 o                         
   3   2   3        382.68        400.52         7.99 o                         
   4   2   3       2634.67       2655.65        49.80 o                         
   5   2   3        130.42        130.38         4.35 o                         
   6   2   3        727.24        694.78        13.79 o                         
   7   2   3        324.14        323.78         8.32 o                         
   8   2   3        288.40        273.06        10.27 o                         
  -8   3   3          6.04         -1.82         5.50 o                         
  -7   3   3          8.20          2.86         4.03 o                         
  -6   3   3        380.53        380.47        10.14 o                         
  -5   3   3        423.20        437.28         9.80 o                         
  -4   3   3        194.09        200.09         5.89 o                         
  -3   3   3        355.94        353.23         8.70 o                         
  -2   3   3        763.42        844.35        48.65 o                         
   0   3   3         12.23         19.62         5.78 o                         
   1   3   3         22.66         31.96         5.91 o                         
   2   3   3        125.69        118.82         5.83 o                         
   3   3   3       2764.36       2941.12        63.34 o                         
   4   3   3        113.37        122.21         4.03 o                         
   5   3   3        773.88        773.53        14.87 o                         
   6   3   3        354.01        365.24         8.95 o                         
   7   3   3        484.30        455.56        10.86 o                         
   8   3   3          8.34          3.96         5.58 o                         
  -8   4   3          8.90         11.34         7.74 o                         
  -7   4   3          8.23         11.82         4.77 o                         
  -6   4   3         87.02         88.36         5.84 o                         
  -5   4   3        248.01        250.41         8.13 o                         
  -4   4   3        141.54        149.27         7.43 o                         
  -3   4   3        573.12        550.42        15.72 o                         
  -2   4   3        440.54        399.59        16.27 o                         
  -1   4   3         36.24         44.77         7.55 o                         
   0   4   3        494.47        514.79        29.68 o                         
   1   4   3        680.91        658.12        26.41 o                         
   2   4   3        633.84        716.09        40.12 o                         
   3   4   3        458.20        477.93        14.52 o                         
   4   4   3       1030.87       1029.48        21.60 o                         
   5   4   3        108.02        119.51         8.51 o                         
   6   4   3        428.51        462.85        11.96 o                         
   7   4   3         16.28         18.72         4.44 o                         
   8   4   3          0.52         -4.65         5.20 o                         
  -7   5   3          9.75          5.62         5.73 o                         
  -6   5   3        754.48        772.26        18.87 o                         
  -5   5   3        183.39        180.69         7.01 o                         
  -4   5   3        949.29        923.25        23.01 o                         
  -3   5   3        129.23        120.18         9.04 o                         
  -2   5   3       2737.09       2613.15        97.44 o                         
  -1   5   3       2134.26       1957.81       104.88 o                         
   0   5   3       2735.49       2430.09       129.25 o                         
   1   5   3       3935.75       3701.10       195.40 o                         
   2   5   3         13.68         13.83         5.40 o                         
   3   5   3       2305.01       2357.77        62.84 o                         
   4   5   3          3.50         -3.60         4.60 o                         
   5   5   3        505.65        507.81        12.46 o                         
   6   5   3         28.96         25.58         4.51 o                         
   7   5   3        354.85        386.41        13.42 o                         
  -6   6   3         33.45         43.00         4.89 o                         
  -5   6   3       1080.34       1081.34        24.88 o                         
  -4   6   3        300.00        295.47        11.84 o                         
  -3   6   3        642.08        661.15        35.58 o                         
  -2   6   3       2449.50       2258.34       120.98 o                         
  -1   6   3        168.20        155.66        16.10 o                         
   0   6   3        183.28        209.73        18.36 o                         
   1   6   3         46.20         49.30         9.31 o                         
   2   6   3       1504.57       1419.99        54.95 o                         
   3   6   3        131.60        143.46         8.59 o                         
   4   6   3       1155.91       1192.11        33.36 o                         
   5   6   3        188.90        184.67         8.06 o                         
   6   6   3        304.13        301.64        12.17 o                         
  -6   7   3         12.75         14.23         5.23 o                         
  -5   7   3         30.50         32.68         7.37 o                         
  -4   7   3         44.05         56.27         5.27 o                         
  -3   7   3        179.27        189.71        17.61 o                         
  -2   7   3         68.17        105.65         9.93 o                         
  -1   7   3          2.31         -0.25         9.05 o                         
   0   7   3        243.28        235.39        20.88 o                         
   1   7   3         39.08         40.24         9.81 o                         
   2   7   3        207.44        242.43        20.37 o                         
   3   7   3          1.05         11.36         6.94 o                         
   4   7   3          0.64         18.71         7.70 o                         
   5   7   3         51.49         47.44         5.67 o                         
  -4   8   3         29.88         36.17         6.28 o                         
  -3   8   3        135.31        131.55        10.67 o                         
  -2   8   3         99.55        110.92        14.84 o                         
  -1   8   3        780.86        755.46        45.52 o                         
   0   8   3        972.26        915.40        53.07 o                         
   1   8   3         13.64         17.35        10.31 o                         
   2   8   3       1071.50       1082.15        61.12 o                         
   3   8   3         36.06         33.00         6.53 o                         
   4   8   3        108.85        112.49         7.38 o                         
  -2   9   3        115.85        104.88        14.84 o                         
  -1   9   3        502.72        485.11        33.70 o                         
   0   9   3         34.90         38.98        11.07 o                         
   1   9   3        136.33        138.81        14.84 o                         
   2   9   3        108.94        100.35        13.08 o                         
  -8   0   4       1334.19       1324.13        37.65 o                         
  -7   0   4         76.01         87.05         6.01 o                         
  -6   0   4        492.60        526.04        14.70 o                         
  -5   0   4       2163.22       2197.52        52.50 o                         
  -4   0   4        751.05        733.31        18.33 o                         
  -3   0   4       6652.01       6764.35       177.43 o                         
  -2   0   4      14393.88      14442.93       531.91 o                         
   0   0   4        492.39        522.64        17.28 o                         
   2   0   4          7.65         22.85         2.20 o                         
   3   0   4       5399.28       5207.99       133.33 o                         
   4   0   4       2340.29       2498.40        54.03 o                         
   5   0   4       2567.51       2716.47        58.96 o                         
   6   0   4        170.35        176.19         8.20 o                         
   7   0   4        741.26        774.87        23.55 o                         
   8   0   4        174.53        182.27        11.30 o                         
  -8   1   4          2.99          6.52         4.03 o                         
  -7   1   4        229.87        224.39         6.77 o                         
  -6   1   4          3.66          5.43         2.91 o                         
  -5   1   4       1711.06       1705.47        29.04 o                         
  -4   1   4       2704.81       2680.23        47.23 o                         
  -3   1   4        396.16        381.78         7.56 o                         
  -2   1   4       5682.35       5935.89       109.95 o                         
  -1   1   4       2272.52       2416.62        48.12 o                         
   0   1   4        260.31        228.74         6.51 o                         
   1   1   4        172.04        184.26         4.26 o                         
   2   1   4       1504.95       1489.08        27.98 o                         
   3   1   4        357.69        359.55         6.38 o                         
   4   1   4       2650.94       2656.68        42.46 o                         
   5   1   4        636.86        641.52        11.98 o                         
   6   1   4        267.83        264.46         7.05 o                         
   7   1   4        251.10        253.14         8.46 o                         
   8   1   4          2.22         -0.11         4.56 o                         
  -8   2   4          9.04          7.91         4.63 o                         
  -7   2   4        142.64        143.91         5.71 o                         
  -6   2   4        281.98        265.47         6.85 o                         
  -5   2   4        103.02        107.99         3.80 o                         
  -4   2   4       2117.61       2101.05        37.75 o                         
  -3   2   4       2414.86       2263.23        45.26 o                         
  -2   2   4          1.62          4.51         1.76 o                         
  -1   2   4        258.31        216.43         7.06 o                         
   0   2   4        636.35        657.74        20.81 o                         
   1   2   4        157.36        153.88         6.65 o                         
   2   2   4       1225.82       1265.04        22.57 o                         
   3   2   4       1090.14       1104.90        19.95 o                         
   4   2   4         98.22         99.45         3.84 o                         
   5   2   4        403.26        411.04         8.54 o                         
   6   2   4        545.80        530.28        10.79 o                         
   7   2   4          5.18         -1.86         3.51 o                         
   8   2   4          2.41          4.80         5.10 o                         
  -8   3   4         64.35         60.97         6.37 o                         
  -7   3   4        879.67        886.03        18.47 o                         
  -6   3   4        559.30        539.35        12.96 o                         
  -5   3   4         17.04         16.20         3.59 o                         
  -4   3   4       1813.82       1769.39        38.57 o                         
  -3   3   4       1689.44       1740.32        37.78 o                         
  -2   3   4       1143.46       1115.84        29.93 o                         
   0   3   4      13833.13      12788.78       669.45 o                         
   1   3   4        189.89        187.93         7.05 o                         
   2   3   4       7093.90       7231.85       231.00 o                         
   3   3   4        436.69        418.21        10.62 o                         
   4   3   4        322.68        306.19         7.09 o                         
   5   3   4        336.23        331.68         8.01 o                         
   6   3   4        903.38        935.14        19.08 o                         
   7   3   4         34.95         36.38         4.42 o                         
   8   3   4         67.41         49.97         6.22 o                         
  -8   4   4        102.50         81.63        12.95 o                         
  -7   4   4          1.54         -0.90         4.74 o                         
  -6   4   4       1030.16       1047.76        26.74 o                         
  -5   4   4        215.45        225.17         7.78 o                         
  -4   4   4       1205.62       1229.92        27.33 o                         
  -3   4   4       4180.32       4136.33        97.31 o                         
  -1   4   4       2985.50       3141.06       165.97 o                         
   0   4   4         22.15         20.37         6.79 o                         
   1   4   4       1463.00       1451.59        55.31 o                         
   2   4   4         90.85         97.93         7.38 o                         
   3   4   4       2826.53       2849.77        75.53 o                         
   4   4   4        288.95        287.00         8.10 o                         
   5   4   4       1180.62       1186.00        25.09 o                         
   6   4   4        457.41        456.30        13.58 o                         
   7   4   4          7.03          4.86         4.45 o                         
  -7   5   4         37.92         34.77         6.70 o                         
  -6   5   4        177.20        180.12         8.17 o                         
  -5   5   4          6.78          5.50         3.64 o                         
  -4   5   4         31.27         30.57         3.36 o                         
  -3   5   4          9.54         11.84         4.58 o                         
  -1   5   4        614.80        559.31        33.20 o                         
   0   5   4        963.72        842.48        47.54 o                         
   1   5   4         31.54         36.47         8.55 o                         
   2   5   4        260.59        240.51        25.65 o                         
   3   5   4        293.64        305.50        11.24 o                         
   4   5   4         22.97         30.02         4.39 o                         
   5   5   4         64.13         64.52         5.27 o                         
   6   5   4          4.45          9.29         4.37 o                         
   7   5   4          1.77         -5.46         5.46 o                         
  -6   6   4        184.70        187.41         7.71 o                         
  -5   6   4         85.99        105.30         5.21 o                         
  -4   6   4        137.90        133.95        10.08 o                         
  -3   6   4          5.13          8.82        10.31 o                         
  -2   6   4        429.15        454.68        29.68 o                         
  -1   6   4        481.13        447.64        28.92 o                         
   0   6   4        220.95        197.91        18.61 o                         
   1   6   4        389.79        352.84        24.65 o                         
   2   6   4        483.01        476.91        21.60 o                         
   3   6   4        106.45        123.62         6.84 o                         
   4   6   4        125.77        149.18         8.78 o                         
   5   6   4          6.79          9.71         5.07 o                         
   6   6   4         56.05         69.05         6.34 o                         
  -5   7   4        782.31        778.40        26.55 o                         
  -4   7   4        563.09        563.63        20.21 o                         
  -3   7   4        387.71        393.82        28.42 o                         
  -2   7   4       1777.69       1780.52        97.08 o                         
  -1   7   4         64.56         49.55        11.07 o                         
   0   7   4       1077.35       1038.39        59.10 o                         
   1   7   4         10.45         11.32         9.31 o                         
   2   7   4       1057.82       1043.92        59.10 o                         
   3   7   4         71.50         81.70         6.39 o                         
   4   7   4        987.98        997.03        29.01 o                         
   5   7   4        237.38        241.67        11.44 o                         
  -4   8   4         59.23         58.06         8.08 o                         
  -3   8   4        109.95        106.14        14.84 o                         
  -2   8   4        102.21        104.63        14.59 o                         
  -1   8   4        527.29        499.95        33.45 o                         
   0   8   4         43.68         65.39        12.32 o                         
   1   8   4        521.17        489.14        33.20 o                         
   2   8   4         71.98         75.96        12.07 o                         
   3   8   4        236.91        243.44        22.13 o                         
   4   8   4         28.95         35.55         6.81 o                         
  -2   9   4         23.95         19.87        12.58 o                         
  -1   9   4        135.87        137.05        16.10 o                         
   0   9   4          3.04          1.26        10.81 o                         
   1   9   4          0.78         -8.05        10.56 o                         
   2   9   4          0.40         10.56        10.56 o                         
  -8   1   5        310.99        284.99        10.85 o                         
  -7   1   5        121.80        126.48         4.76 o                         
  -6   1   5        613.00        594.98        11.52 o                         
  -5   1   5        897.50        905.09        19.15 o                         
  -4   1   5        734.80        740.70        13.91 o                         
  -3   1   5       3380.94       3400.70        59.66 o                         
  -2   1   5        628.30        659.19        13.79 o                         
  -1   1   5       2544.31       2551.73        54.87 o                         
   0   1   5         66.64         83.04         3.11 o                         
   1   1   5       2304.43       2355.48        41.48 o                         
   2   1   5        805.21        847.84        13.97 o                         
   3   1   5       2204.69       2210.11        33.88 o                         
   4   1   5        788.69        794.73        12.96 o                         
   5   1   5        224.45        215.31         6.10 o                         
   6   1   5        998.33       1003.41        19.20 o                         
   7   1   5         37.98         32.96         3.81 o                         
   8   1   5        236.86        227.49        10.38 o                         
  -8   2   5        178.84        161.54         8.24 o                         
  -7   2   5        567.15        567.54        12.23 o                         
  -6   2   5       1268.58       1297.95        22.72 o                         
  -5   2   5        825.27        826.63        15.66 o                         
  -4   2   5       1742.54       1783.22        31.79 o                         
  -3   2   5        366.05        382.55         8.13 o                         
  -2   2   5       5327.02       5573.57       110.44 o                         
  -1   2   5        460.58        485.78        13.84 o                         
   0   2   5       4504.20       4399.02       103.06 o                         
   1   2   5       1924.22       1936.26        57.64 o                         
   2   2   5       3476.24       3416.24        75.00 o                         
   3   2   5       2631.07       2676.28        47.20 o                         
   4   2   5        913.18        934.58        17.40 o                         
   5   2   5       1216.70       1239.19        21.65 o                         
   6   2   5        142.53        142.21         4.89 o                         
   7   2   5        966.79        973.15        18.11 o                         
   8   2   5         72.73         58.95         5.95 o                         
  -8   3   5         63.03         55.91         6.51 o                         
  -7   3   5        175.61        190.49         6.93 o                         
  -6   3   5        150.68        165.76         6.93 o                         
  -5   3   5       2157.70       2215.88        48.51 o                         
  -4   3   5        884.21        889.69        22.13 o                         
  -3   3   5       2354.16       2307.74        54.71 o                         
  -2   3   5        528.48        578.03        16.28 o                         
  -1   3   5       3245.21       3332.06       254.75 o                         
   0   3   5         27.38         22.60         3.86 o                         
   1   3   5        156.35        162.32         6.92 o                         
   2   3   5          9.89          5.95         3.50 o                         
   3   3   5         26.14         25.42         2.63 o                         
   4   3   5        634.24        643.40        12.60 o                         
   5   3   5         98.12         96.87         4.09 o                         
   6   3   5         47.65         49.08         3.97 o                         
   7   3   5         98.24         98.58         5.18 o                         
   8   3   5         63.30         52.85         6.22 o                         
  -7   4   5        182.85        176.16         8.79 o                         
  -6   4   5          7.45          6.48         4.71 o                         
  -5   4   5        176.80        180.37         8.03 o                         
  -4   4   5       1732.21       1666.06        44.92 o                         
  -3   4   5         38.13         45.92         3.33 o                         
  -1   4   5        600.79        608.61        35.21 o                         
   0   4   5        372.10        405.38        25.15 o                         
   1   4   5        153.51        154.86         8.66 o                         
   2   4   5        688.62        697.84        20.02 o                         
   3   4   5         12.79         24.09         3.62 o                         
   4   4   5        180.41        172.93         6.46 o                         
   5   4   5        301.42        326.80         9.50 o                         
   6   4   5          1.40          6.42         4.14 o                         
   7   4   5         28.06         26.71         4.57 o                         
  -7   5   5        534.16        553.46        18.86 o                         
  -6   5   5        216.04        211.70         9.66 o                         
  -5   5   5       1001.51       1009.35        25.55 o                         
  -4   5   5         72.83         78.65         4.17 o                         
  -3   5   5       1095.64       1141.97        35.82 o                         
  -1   5   5       4717.69       4406.26       232.62 o                         
   0   5   5         80.53         64.14         9.81 o                         
   1   5   5       3101.16       2890.06       153.65 o                         
   2   5   5       2105.50       2085.47        83.08 o                         
   3   5   5        731.02        764.45        22.01 o                         
   4   5   5        692.47        741.88        17.85 o                         
   5   5   5        129.78        131.19         6.23 o                         
   6   5   5        317.36        319.78        10.14 o                         
   7   5   5         64.13         62.13         6.37 o                         
  -6   6   5        245.18        249.53        10.45 o                         
  -5   6   5        577.09        616.28        16.83 o                         
  -4   6   5       1240.32       1213.30        29.91 o                         
  -2   6   5       1392.05       1413.34        77.97 o                         
  -1   6   5        225.27        191.12        18.86 o                         
   0   6   5       1054.41       1066.81        60.11 o                         
   1   6   5        214.59        195.40        19.11 o                         
   2   6   5        338.79        344.89        17.77 o                         
   3   6   5        227.37        216.41        10.37 o                         
   4   6   5        935.80        933.73        22.00 o                         
   5   6   5        313.27        315.86        10.72 o                         
   6   6   5         15.97          9.84         4.98 o                         
  -5   7   5          5.39         11.79         4.13 o                         
  -4   7   5         12.58         14.32         4.43 o                         
  -3   7   5        182.88        191.63        20.62 o                         
  -2   7   5         82.91         96.33        12.83 o                         
  -1   7   5         52.06         44.01        11.57 o                         
   0   7   5         46.68         66.40        12.07 o                         
   1   7   5          2.91          8.05        10.06 o                         
   2   7   5        253.97        267.08        22.38 o                         
   3   7   5         58.56         69.95        11.30 o                         
   4   7   5          1.21         13.36         8.93 o                         
   5   7   5         18.86         29.07         6.32 o                         
  -4   8   5         63.52         90.54        15.59 o                         
  -3   8   5         31.29         34.96        11.82 o                         
  -2   8   5        311.09        319.90        26.66 o                         
  -1   8   5         34.10         23.64        11.57 o                         
   0   8   5       1493.50       1432.70        80.23 o                         
   1   8   5        134.14        104.63        13.83 o                         
   2   8   5        316.23        314.11        25.65 o                         
   3   8   5        278.95        272.36        23.64 o                         
   4   8   5         27.43         26.71         6.91 o                         
  -1   9   5        395.09        391.55        31.44 o                         
   0   9   5         35.32         22.89        12.07 o                         
   1   9   5        148.28        130.01        16.35 o                         
  -8   0   6        431.78        420.77        23.56 o                         
  -7   0   6       1791.63       1834.63        44.94 o                         
  -6   0   6         16.41         17.48         4.38 o                         
  -5   0   6       1546.68       1591.06        38.53 o                         
  -4   0   6        299.97        291.35        10.07 o                         
  -3   0   6        929.13        914.82        25.09 o                         
  -2   0   6         96.99        102.54         6.14 o                         
  -1   0   6       4764.08       4256.69       165.75 o                         
   0   0   6       2088.66       2091.31        55.61 o                         
   1   0   6       2919.96       2819.75        69.77 o                         
   2   0   6       4700.65       4531.52       106.55 o                         
   3   0   6          9.48          7.98         2.82 o                         
   4   0   6        750.83        737.60        17.29 o                         
   5   0   6          7.98          2.79         3.65 o                         
   6   0   6        370.55        385.65        12.44 o                         
   7   0   6         19.29         13.47         5.72 o                         
   8   0   6        335.62        342.44        20.04 o                         
  -8   1   6         15.60         18.50         4.95 o                         
  -7   1   6        201.71        177.61         5.92 o                         
  -6   1   6         74.28         87.89         3.86 o                         
  -5   1   6        457.17        462.96         9.73 o                         
  -4   1   6       3460.56       3519.40        61.95 o                         
  -3   1   6       1161.27       1239.88        23.65 o                         
  -2   1   6       5296.42       5388.26        99.96 o                         
  -1   1   6       2862.22       2804.65        52.25 o                         
   0   1   6        199.55        173.58         4.73 o                         
   1   1   6       2188.86       2258.32        39.85 o                         
   2   1   6       5320.95       5573.75        88.01 o                         
   3   1   6        573.18        566.55         9.94 o                         
   4   1   6        834.65        816.21        13.99 o                         
   5   1   6       2042.66       2076.70        35.33 o                         
   6   1   6          4.88          4.46         3.24 o                         
   7   1   6        167.24        162.00         6.55 o                         
   8   1   6         22.88         21.22         5.91 o                         
  -8   2   6         13.10         15.42         4.97 o                         
  -7   2   6         18.07         15.77         3.63 o                         
  -6   2   6        250.84        231.41         6.94 o                         
  -5   2   6        100.78        105.76         3.88 o                         
  -4   2   6          3.90          5.01         2.55 o                         
  -3   2   6       1273.58       1273.49        22.92 o                         
  -2   2   6        601.71        578.50        11.59 o                         
  -1   2   6        639.35        669.63        16.75 o                         
   0   2   6         13.50         10.54         2.26 o                         
   1   2   6        283.95        270.78         6.99 o                         
   2   2   6        387.19        411.24         8.97 o                         
   3   2   6        380.73        370.34         7.90 o                         
   4   2   6         75.86         81.05         3.54 o                         
   5   2   6          2.86         -1.44         3.25 o                         
   6   2   6        194.52        181.94         6.45 o                         
   7   2   6         33.19         30.64         4.33 o                         
   8   2   6          3.33          6.86         6.11 o                         
  -8   3   6        402.39        376.49        18.17 o                         
  -7   3   6        229.70        220.14         8.44 o                         
  -6   3   6       1240.86       1251.15        28.55 o                         
  -5   3   6          4.58          0.15         3.65 o                         
  -4   3   6       1080.07       1070.71        26.41 o                         
  -3   3   6        118.75        124.72         5.97 o                         
  -2   3   6       3906.34       3932.58       103.42 o                         
  -1   3   6          8.07          1.45         3.29 o                         
   0   3   6       7089.48       7104.77       242.60 o                         
   1   3   6       4603.45       4439.97       143.45 o                         
   2   3   6       1306.06       1347.49        29.71 o                         
   3   3   6       2624.37       2669.53        50.06 o                         
   4   3   6          2.20          3.60         2.83 o                         
   5   3   6        589.78        594.37        12.29 o                         
   6   3   6         12.04          9.78         3.84 o                         
   7   3   6        348.04        337.87         9.56 o                         
   8   3   6          5.37          3.47         5.82 o                         
  -7   4   6        209.65        220.26        10.16 o                         
  -6   4   6        363.03        371.11        12.27 o                         
  -5   4   6       1382.67       1405.49        34.57 o                         
  -4   4   6         16.42         17.71         3.75 o                         
  -3   4   6       5246.94       5134.45       134.83 o                         
  -2   4   6       1709.13       1662.47        86.99 o                         
  -1   4   6       1779.94       1469.42        79.48 o                         
   0   4   6       2065.43       2044.39        77.36 o                         
   1   4   6       1652.25       1681.67        52.27 o                         
   2   4   6        884.29        927.37        27.66 o                         
   3   4   6       2100.18       2092.77        56.24 o                         
   4   4   6       1493.09       1531.25        31.56 o                         
   5   4   6        163.23        163.09         8.34 o                         
   6   4   6        920.31        942.69        18.48 o                         
   7   4   6          0.08          0.68         4.82 o                         
  -7   5   6          1.60         -1.21         7.24 o                         
  -6   5   6         42.82         47.74         5.30 o                         
  -5   5   6        176.12        180.05         8.29 o                         
  -4   5   6         66.23         67.72         5.24 o                         
  -3   5   6         50.72         48.90         4.54 o                         
  -1   5   6          1.92         17.35         8.30 o                         
   0   5   6        685.83        669.16        48.15 o                         
   1   5   6        967.52        894.52        50.81 o                         
   2   5   6        243.13        252.78        10.71 o                         
   3   5   6        143.72        159.58         8.10 o                         
   4   5   6          1.32          3.46         4.44 o                         
   5   5   6          2.31          3.08         4.23 o                         
   6   5   6         79.20         83.05         7.34 o                         
   7   5   6          0.46          4.27         5.91 o                         
  -6   6   6         13.10          0.64         5.03 o                         
  -5   6   6        237.16        242.07        10.94 o                         
  -4   6   6          0.08          9.98         3.87 o                         
  -2   6   6         73.12         62.63        12.07 o                         
  -1   6   6       1427.74       1398.50        77.21 o                         
   0   6   6        272.23        302.29        23.89 o                         
   1   6   6        953.60        876.69        50.55 o                         
   2   6   6        979.56        991.04        32.71 o                         
   3   6   6         37.90         52.87         6.00 o                         
   4   6   6        267.99        287.29        12.72 o                         
   5   6   6          0.10         -0.14         4.71 o                         
   6   6   6        130.76        143.05         7.50 o                         
  -5   7   6         71.71         66.69         6.11 o                         
  -4   7   6       1073.61       1035.96        41.61 o                         
  -3   7   6         59.94         82.50        14.08 o                         
  -2   7   6        882.95        948.85        55.33 o                         
  -1   7   6        424.17        450.15        31.44 o                         
   0   7   6        375.00        345.05        27.67 o                         
   1   7   6        175.54        180.56        17.10 o                         
   2   7   6        248.06        275.40        29.30 o                         
   3   7   6        406.78        416.98        15.36 o                         
   4   7   6        136.64        141.87        12.77 o                         
   5   7   6        393.60        379.00        17.95 o                         
  -4   8   6         33.63         28.17        12.95 o                         
  -3   8   6        159.21        171.76        17.86 o                         
  -2   8   6          0.56        -11.57        11.57 o                         
  -1   8   6        247.43        235.14        23.89 o                         
   0   8   6        169.31        188.86        18.11 o                         
   1   8   6        253.84        241.17        23.64 o                         
   2   8   6        260.66        242.43        23.39 o                         
   3   8   6         39.87         45.77         7.48 o                         
  -1   9   6          0.98          2.52        12.58 o                         
   0   9   6         24.66         15.85        12.83 o                         
  -8   1   7         16.17         11.08         5.08 o                         
  -7   1   7        673.72        671.48        13.31 o                         
  -6   1   7          4.80          5.75         3.12 o                         
  -5   1   7       2056.02       2000.25        35.85 o                         
  -4   1   7        595.65        610.24        12.63 o                         
  -3   1   7       4470.03       4345.04        86.55 o                         
  -2   1   7       1345.74       1309.49        27.91 o                         
  -1   1   7       1366.59       1349.74        25.77 o                         
   0   1   7       3092.87       3129.84        57.37 o                         
   1   1   7        678.52        682.15        12.23 o                         
   2   1   7       2279.89       2270.65        34.75 o                         
   3   1   7        100.48        108.07         3.41 o                         
   4   1   7       1198.83       1227.42        20.41 o                         
   5   1   7         96.04         99.32         4.71 o                         
   6   1   7        553.18        589.54        12.01 o                         
   7   1   7         78.77         74.86         5.61 o                         
   8   1   7         95.74         70.67         6.63 o                         
  -8   2   7        762.69        760.38        21.65 o                         
  -7   2   7         12.16         11.66         3.70 o                         
  -6   2   7       1577.63       1612.49        31.25 o                         
  -5   2   7        480.13        482.85        11.35 o                         
  -4   2   7       3961.15       4052.23        75.60 o                         
  -3   2   7        335.93        348.80         7.47 o                         
  -2   2   7       4250.48       4355.11        86.59 o                         
  -1   2   7       1863.82       1843.59        37.11 o                         
   0   2   7       3444.60       3517.57        86.38 o                         
   1   2   7       4068.21       4002.73       100.38 o                         
   2   2   7        352.77        326.30         8.37 o                         
   3   2   7       1745.50       1728.52        31.00 o                         
   4   2   7        108.56        114.38         4.35 o                         
   5   2   7        932.24        932.48        16.95 o                         
   6   2   7         43.01         41.45         3.86 o                         
   7   2   7        205.76        200.51         7.42 o                         
   8   2   7        109.72         90.84         7.42 o                         
  -8   3   7          0.92         -4.42         9.63 o                         
  -7   3   7          6.30          6.73         5.02 o                         
  -6   3   7         15.55         13.60         4.49 o                         
  -5   3   7        516.31        527.53        12.57 o                         
  -4   3   7        299.69        297.67         8.71 o                         
  -3   3   7         86.78         94.13         4.41 o                         
  -2   3   7        365.15        376.86        11.77 o                         
  -1   3   7        273.90        282.87         9.78 o                         
   0   3   7         80.62        101.42         4.95 o                         
   1   3   7         14.55         12.17         3.16 o                         
   2   3   7         56.71         51.59         3.14 o                         
   3   3   7         22.95         23.45         3.15 o                         
   4   3   7       1058.60       1085.52        19.17 o                         
   5   3   7         11.05          4.85         3.47 o                         
   6   3   7        178.07        170.53         6.06 o                         
   7   3   7        113.16        117.32         6.82 o                         
  -7   4   7         23.26         21.69         8.48 o                         
  -6   4   7         22.70         24.31         4.99 o                         
  -5   4   7         70.43         74.15         5.58 o                         
  -4   4   7        283.23        261.74        10.25 o                         
  -3   4   7        291.98        276.47        10.07 o                         
  -2   4   7        283.14        261.64        11.13 o                         
  -1   4   7        236.84        212.10        17.51 o                         
   0   4   7         14.95         19.93         4.79 o                         
   1   4   7        243.90        234.83        13.68 o                         
   2   4   7        376.34        378.95        12.97 o                         
   3   4   7        403.66        402.58        11.19 o                         
   4   4   7        109.93        118.45         5.35 o                         
   5   4   7        312.65        324.11         9.26 o                         
   6   4   7         51.42         51.85         4.36 o                         
   7   4   7        110.87         98.25         5.89 o                         
  -7   5   7        533.99        459.27        28.97 o                         
  -6   5   7         34.42         37.54         5.75 o                         
  -5   5   7        696.44        664.43        28.54 o                         
  -4   5   7        113.70        126.37         6.96 o                         
  -3   5   7        960.61        938.86        26.33 o                         
  -2   5   7        115.63        110.83         7.57 o                         
  -1   5   7       2111.84       2187.66       117.46 o                         
   0   5   7       1834.36       1687.44       115.18 o                         
   1   5   7       1068.00       1113.65        44.28 o                         
   2   5   7       1748.85       1734.73        54.64 o                         
   3   5   7         26.74         27.25         5.50 o                         
   4   5   7        819.36        848.12        24.38 o                         
   5   5   7          0.28          2.52         4.41 o                         
   6   5   7        189.32        189.95        10.27 o                         
  -6   6   7        447.86        440.54        16.19 o                         
  -5   6   7         25.78         21.84         4.78 o                         
  -4   6   7       1236.61       1272.33        35.39 o                         
  -3   6   7        415.37        444.31        14.47 o                         
  -2   6   7        315.59        301.54        23.89 o                         
  -1   6   7       1515.25       1492.06        82.24 o                         
   0   6   7        136.71        138.81        14.59 o                         
   1   6   7         72.03         85.59         9.31 o                         
   2   6   7          3.91         -0.15         6.44 o                         
   3   6   7        932.87        916.71        27.00 o                         
   4   6   7         29.65         25.71         6.40 o                         
   5   6   7        412.70        431.19        12.10 o                         
   6   6   7         79.90         83.20         7.94 o                         
  -5   7   7          1.43          2.57         5.17 o                         
  -4   7   7          4.87          6.64         5.13 o                         
  -3   7   7         16.66         21.88        12.07 o                         
  -2   7   7        159.09        155.16        17.10 o                         
  -1   7   7        107.26        115.44        15.59 o                         
   0   7   7          9.99         14.84        11.57 o                         
   1   7   7         73.05         79.73        13.33 o                         
   2   7   7          5.63          3.30         7.95 o                         
   3   7   7         99.95        106.12         8.81 o                         
   4   7   7          3.97          3.29         7.08 o                         
   5   7   7          4.88         11.72         6.43 o                         
  -3   8   7          6.63         10.06        12.32 o                         
  -2   8   7        195.50        216.27        23.89 o                         
  -1   8   7        143.66        139.81        16.85 o                         
   0   8   7        479.11        436.32        32.95 o                         
   1   8   7        641.99        630.46        41.00 o                         
   2   8   7          0.53         -3.77        11.32 o                         
   3   8   7        387.74        403.38        22.23 o                         
  -8   0   8          0.05          6.62         8.38 o                         
  -7   0   8       1633.21       1609.56        39.97 o                         
  -6   0   8        138.02        163.55         7.37 o                         
  -5   0   8        280.78        323.01        10.47 o                         
  -4   0   8       1350.39       1378.24        43.65 o                         
  -3   0   8        930.62        917.98        29.57 o                         
  -2   0   8       4732.85       4772.89       125.74 o                         
  -1   0   8       8061.60       7696.16       303.24 o                         
   0   0   8       9711.92       8848.49       207.30 o                         
   1   0   8        317.72        366.10        13.94 o                         
   2   0   8      23415.71      23403.02       546.52 o                         
   3   0   8          1.87          0.31         3.18 o                         
   4   0   8       1251.99       1353.60        36.25 o                         
   5   0   8        443.86        455.82        12.65 o                         
   6   0   8        852.13        859.96        22.86 o                         
   7   0   8         55.42         52.77         6.49 o                         
   8   0   8        171.64        128.62        23.02 o                         
  -8   1   8         83.22         76.51         6.61 o                         
  -7   1   8          2.66          6.99         3.78 o                         
  -6   1   8        460.76        463.53         9.83 o                         
  -5   1   8         30.25         41.62         3.59 o                         
  -4   1   8       1618.31       1603.99        30.66 o                         
  -3   1   8       2900.07       2933.57        58.78 o                         
  -2   1   8         42.99         43.15         2.83 o                         
  -1   1   8       2297.36       2298.56        43.21 o                         
   0   1   8        502.10        498.09        11.88 o                         
   1   1   8        224.27        199.36         5.20 o                         
   2   1   8        127.24        131.74         3.78 o                         
   3   1   8       1002.72       1024.35        16.43 o                         
   4   1   8          6.32          3.11         2.65 o                         
   5   1   8        663.00        675.43        12.44 o                         
   6   1   8        214.17        220.73         7.06 o                         
   7   1   8         41.28         39.32         4.19 o                         
   8   1   8         43.24         36.47         6.30 o                         
  -8   2   8          3.00         12.50         7.48 o                         
  -7   2   8         19.43         17.81         4.17 o                         
  -6   2   8        233.82        234.71         7.82 o                         
  -5   2   8        502.78        506.75        11.38 o                         
  -4   2   8        231.08        238.63         6.42 o                         
  -3   2   8       1100.39       1126.95        20.57 o                         
  -2   2   8       1368.32       1340.26        27.44 o                         
  -1   2   8         26.91         25.99         2.47 o                         
   0   2   8          1.32         -3.07         3.07 o                         
   1   2   8         31.09         32.37         3.01 o                         
   2   2   8        110.66        125.65         4.50 o                         
   3   2   8        286.15        295.42         6.82 o                         
   4   2   8        381.61        393.40         9.02 o                         
   5   2   8         55.19         58.52         4.04 o                         
   6   2   8         42.85         39.68         4.28 o                         
   7   2   8        109.41         93.34         5.08 o                         
  -7   3   8        164.70        190.48         8.11 o                         
  -6   3   8        817.80        839.78        18.90 o                         
  -5   3   8        492.58        503.21        12.29 o                         
  -4   3   8         14.34         18.27         3.37 o                         
  -3   3   8       1244.05       1243.47        34.01 o                         
  -2   3   8       1798.91       1823.45        59.73 o                         
  -1   3   8       1352.95       1325.36        48.77 o                         
   0   3   8        328.77        286.00         8.39 o                         
   1   3   8       6265.80       6072.17       142.68 o                         
   2   3   8        201.06        191.45         6.22 o                         
   3   3   8       2097.48       2100.78        47.93 o                         
   4   3   8         85.69         90.50         4.09 o                         
   5   3   8        131.66        141.59         5.16 o                         
   6   3   8        114.05        115.58         5.34 o                         
   7   3   8        298.00        302.02        10.53 o                         
  -7   4   8        153.09        128.25         9.21 o                         
  -6   4   8          1.87          6.47         4.84 o                         
  -5   4   8       1307.80       1275.86        31.87 o                         
  -4   4   8        456.48        481.70        15.97 o                         
  -3   4   8        750.96        741.68        21.43 o                         
  -2   4   8       3081.74       2948.66       111.05 o                         
  -1   4   8          3.90         -2.88         3.76 o                         
   0   4   8       1436.89       1392.72        68.11 o                         
   1   4   8          6.50         -3.40         5.36 o                         
   2   4   8       1009.33        947.85        27.00 o                         
   3   4   8         18.16          8.62         4.26 o                         
   4   4   8       1129.26       1134.05        26.36 o                         
   5   4   8        192.26        179.75         6.22 o                         
   6   4   8        292.05        303.43        10.14 o                         
   7   4   8        106.41        100.46         7.27 o                         
  -6   5   8         13.57         24.78         5.94 o                         
  -5   5   8        145.91        153.75         7.99 o                         
  -4   5   8          8.20          5.27         4.79 o                         
  -3   5   8         58.46         63.14         5.23 o                         
  -2   5   8          3.64          5.54         5.55 o                         
  -1   5   8        177.33        186.37        15.30 o                         
   0   5   8        223.05        231.54        12.05 o                         
   1   5   8        497.21        476.66        18.44 o                         
   2   5   8         37.89         45.92         6.04 o                         
   3   5   8         30.04         27.41         5.30 o                         
   4   5   8         62.72         64.13         5.50 o                         
   5   5   8         13.30         10.05         4.71 o                         
   6   5   8         26.86         22.81         6.06 o                         
  -6   6   8        131.47        140.01         9.81 o                         
  -5   6   8        149.64        168.14         8.75 o                         
  -4   6   8         46.02         61.07         6.04 o                         
  -3   6   8        174.35        173.65         8.23 o                         
  -2   6   8          7.74          7.03         8.93 o                         
  -1   6   8        296.60        303.87        14.45 o                         
   0   6   8        446.30        435.19        21.79 o                         
   1   6   8         42.02         44.45         7.11 o                         
   2   6   8        140.70        137.62        11.00 o                         
   3   6   8        226.26        234.50        12.20 o                         
   4   6   8         35.72         32.93         6.97 o                         
   5   6   8         30.72         43.28         6.97 o                         
  -5   7   8         41.95         46.71         8.02 o                         
  -4   7   8        721.33        710.33        19.63 o                         
  -3   7   8        544.89        558.53        25.74 o                         
  -2   7   8        206.66        222.31        23.64 o                         
  -1   7   8       1021.25       1004.68        59.10 o                         
   0   7   8         43.73         27.67        12.83 o                         
   1   7   8        567.61        541.95        36.22 o                         
   2   7   8         14.31          5.82         7.13 o                         
   3   7   8        496.41        518.83        25.72 o                         
   4   7   8         44.33         42.91         8.43 o                         
  -3   8   8         64.04         52.82        14.59 o                         
  -2   8   8         89.58         90.54        15.85 o                         
  -1   8   8         70.15         67.66        14.59 o                         
   0   8   8        358.22        385.52        31.44 o                         
   1   8   8         10.34         21.75         9.23 o                         
   2   8   8        215.72        139.72        18.10 o                         
   3   8   8         33.26         29.58         7.95 o                         
  -8   1   9         60.23         37.63        10.46 o                         
  -7   1   9        358.25        353.31         9.63 o                         
  -6   1   9        149.60        158.09         5.82 o                         
  -5   1   9        591.03        594.43        12.96 o                         
  -4   1   9        850.98        858.79        17.37 o                         
  -3   1   9        399.71        396.57         9.88 o                         
  -2   1   9       2142.23       2096.70        39.68 o                         
  -1   1   9        162.45        156.58         5.02 o                         
   0   1   9       1262.66       1252.06        26.00 o                         
   1   1   9         46.55         44.41         2.91 o                         
   2   1   9        883.73        857.19        14.61 o                         
   3   1   9        394.04        408.83         8.10 o                         
   4   1   9        603.29        607.11        11.27 o                         
   5   1   9        279.88        292.93         7.38 o                         
   6   1   9         34.14         31.03         4.18 o                         
   7   1   9        239.43        233.67         7.98 o                         
  -7   2   9        262.71        270.99         8.59 o                         
  -6   2   9        535.64        512.79        12.03 o                         
  -5   2   9       1178.57       1203.28        22.48 o                         
  -4   2   9        684.01        700.21        13.76 o                         
  -3   2   9       1228.46       1234.96        25.69 o                         
  -2   2   9        248.12        250.33         6.75 o                         
  -1   2   9       3367.48       3300.93        61.87 o                         
   0   2   9         87.04        104.78         4.75 o                         
   1   2   9       2073.39       2077.62        37.23 o                         
   2   2   9        753.77        734.94        15.16 o                         
   3   2   9       1102.51       1163.60        21.58 o                         
   4   2   9        757.88        794.50        14.78 o                         
   5   2   9        330.66        334.38         8.90 o                         
   6   2   9        311.08        332.36         9.92 o                         
   7   2   9         31.80         35.74         4.88 o                         
  -7   3   9         97.70        103.35         7.23 o                         
  -6   3   9        182.67        198.31         7.76 o                         
  -5   3   9        209.81        217.96         7.39 o                         
  -4   3   9       2076.89       2136.71        46.87 o                         
  -3   3   9        607.42        633.90        21.86 o                         
  -2   3   9       1337.38       1324.19        36.40 o                         
  -1   3   9        224.15        240.63        11.77 o                         
   0   3   9       1274.64       1276.23        26.87 o                         
   1   3   9          1.41          8.14         3.65 o                         
   2   3   9        170.24        177.87         6.22 o                         
   3   3   9          3.31         -3.48         3.48 o                         
   4   3   9         22.34         24.36         3.57 o                         
   5   3   9        217.11        231.91         8.09 o                         
   6   3   9         28.05         28.22         4.49 o                         
   7   3   9          4.84          0.15         5.37 o                         
  -7   4   9          6.80          4.65         7.24 o                         
  -6   4   9        263.49        234.82        10.04 o                         
  -5   4   9         21.38         24.09         4.80 o                         
  -4   4   9        147.83        156.19         7.63 o                         
  -3   4   9       1391.42       1370.47        43.70 o                         
  -2   4   9          4.78         17.22         5.71 o                         
  -1   4   9        643.43        608.96        18.38 o                         
   0   4   9        161.31        159.61         7.31 o                         
   1   4   9        190.24        189.99        10.63 o                         
   2   4   9         25.34         24.44         4.42 o                         
   3   4   9        324.54        320.75        10.49 o                         
   4   4   9         20.43         19.59         5.12 o                         
   5   4   9         39.60         27.32         4.72 o                         
   6   4   9         81.63         88.00         5.26 o                         
   7   4   9          0.06         -3.64         5.89 o                         
  -6   5   9        609.68        625.31        20.62 o                         
  -5   5   9        151.82        167.64         8.78 o                         
  -4   5   9        711.57        731.62        24.63 o                         
  -3   5   9        114.73        127.98        10.19 o                         
  -2   5   9        881.74        874.52        29.91 o                         
  -1   5   9         46.98         35.05        10.69 o                         
   0   5   9       2795.45       2758.02       253.87 o                         
   1   5   9         91.82         91.54         8.10 o                         
   2   5   9       1091.81       1159.47        49.16 o                         
   3   5   9        694.06        702.26        19.37 o                         
   4   5   9        260.15        262.80        10.43 o                         
   5   5   9        164.45        174.86         8.81 o                         
   6   5   9         53.91         57.83         6.61 o                         
  -5   6   9        319.93        324.08        13.46 o                         
  -4   6   9        452.51        487.58        16.45 o                         
  -3   6   9       1083.99       1123.69        31.96 o                         
  -2   6   9         18.02         11.49         6.95 o                         
  -1   6   9        617.88        671.78        25.59 o                         
   0   6   9         90.79         75.41         7.92 o                         
   1   6   9        558.63        534.52        22.14 o                         
   2   6   9        113.00         95.32         8.96 o                         
   3   6   9        163.30        189.35        14.88 o                         
   4   6   9        144.21        140.20         7.15 o                         
   5   6   9        245.01        245.59        12.31 o                         
  -4   7   9          1.00          5.78         5.48 o                         
  -3   7   9          0.14          8.55         6.77 o                         
  -2   7   9         94.22         93.72         9.24 o                         
  -1   7   9         48.04         42.51        13.83 o                         
   0   7   9         58.44         56.59         9.55 o                         
   1   7   9          1.50          9.41         7.29 o                         
   2   7   9          5.70          0.66         7.43 o                         
   3   7   9         88.73         80.02         9.24 o                         
   4   7   9         22.12         21.15         8.55 o                         
  -2   8   9         50.42         39.49        14.34 o                         
  -1   8   9        296.72        333.23        30.18 o                         
   0   8   9          1.43         11.57        10.10 o                         
   1   8   9        713.85        712.36        32.63 o                         
   2   8   9         81.88         81.92        16.11 o                         
  -7   0  10        357.74        372.63        16.07 o                         
  -6   0  10       1764.31       1801.50        49.57 o                         
  -5   0  10         36.73         51.32         8.95 o                         
  -4   0  10        942.75        965.68        27.71 o                         
  -3   0  10         52.32         48.19         5.34 o                         
  -2   0  10       1177.83       1171.71        32.41 o                         
  -1   0  10          4.40         -1.13         8.28 o                         
   0   0  10       2878.12       2993.59        71.16 o                         
   1   0  10       1450.56       1490.21        33.04 o                         
   2   0  10        782.78        794.95        20.52 o                         
   3   0  10       1373.16       1373.95        32.09 o                         
   4   0  10          7.15         -2.36         4.18 o                         
   5   0  10        223.40        249.48        10.54 o                         
   6   0  10          8.12         -0.28         5.10 o                         
   7   0  10        127.25        117.87         9.14 o                         
  -7   1  10          6.50         12.35         4.60 o                         
  -6   1  10        309.74        288.53         8.86 o                         
  -5   1  10        171.80        189.20         6.81 o                         
  -4   1  10        200.65        204.13         6.70 o                         
  -3   1  10       2421.93       2481.10        46.98 o                         
  -2   1  10        965.69        945.91        18.88 o                         
  -1   1  10       1747.29       1735.26        33.46 o                         
   0   1  10        620.47        608.83        12.21 o                         
   1   1  10        169.61        164.13         5.19 o                         
   2   1  10        552.69        539.65        10.03 o                         
   3   1  10       1679.25       1743.31        28.51 o                         
   4   1  10        245.37        232.06         6.47 o                         
   5   1  10        111.68        118.18         6.55 o                         
   6   1  10        466.92        496.88        11.71 o                         
   7   1  10          1.35         -3.28         4.42 o                         
  -7   2  10          2.44          7.12         4.98 o                         
  -6   2  10          5.91          2.04         3.93 o                         
  -5   2  10        275.44        286.27         7.92 o                         
  -4   2  10        230.12        219.38         7.09 o                         
  -3   2  10         27.56         31.53         3.63 o                         
  -2   2  10        559.90        546.66        11.87 o                         
  -1   2  10        259.04        240.69         6.50 o                         
   0   2  10        216.64        202.49         6.47 o                         
   1   2  10          3.96         -0.05         3.03 o                         
   2   2  10          0.54         -3.07         3.07 o                         
   3   2  10         21.08         17.30         3.27 o                         
   4   2  10        111.72        113.14         4.47 o                         
   5   2  10         50.99         51.75         4.03 o                         
   6   2  10          8.69         10.44         4.13 o                         
   7   2  10         32.55         26.24         6.00 o                         
  -7   3  10        530.28        519.69        16.67 o                         
  -6   3  10        122.03        118.28         5.14 o                         
  -5   3  10        849.24        861.10        17.91 o                         
  -4   3  10          0.38         -3.27         4.55 o                         
  -3   3  10        708.67        737.82        21.53 o                         
  -2   3  10        117.62        121.24         7.01 o                         
  -1   3  10       2577.23       2480.59        54.06 o                         
   0   3  10         81.97         84.55         4.31 o                         
   1   3  10       2291.79       2364.95        51.75 o                         
   2   3  10       1621.87       1633.56        31.53 o                         
   3   3  10        265.57        263.21         8.18 o                         
   4   3  10        565.85        580.12        13.39 o                         
   5   3  10          3.25          2.88         4.06 o                         
   6   3  10        161.65        160.66         6.48 o                         
   7   3  10          3.14          1.98         5.52 o                         
  -6   4  10        222.56        212.96        12.73 o                         
  -5   4  10        346.71        359.55        13.94 o                         
  -4   4  10       1279.52       1324.75        43.02 o                         
  -3   4  10         83.98         94.34         7.70 o                         
  -2   4  10       2643.13       2808.80        86.72 o                         
  -1   4  10        809.17        794.76        21.09 o                         
   0   4  10        611.27        616.79        17.12 o                         
   1   4  10        597.49        595.37        16.66 o                         
   2   4  10        754.18        780.56        19.10 o                         
   3   4  10        364.97        387.66        11.92 o                         
   4   4  10        557.14        572.87        15.31 o                         
   5   4  10        419.50        415.93        10.58 o                         
   6   4  10         18.09         15.05         5.04 o                         
  -6   5  10         12.83         -0.58         8.82 o                         
  -5   5  10         12.19         17.28         5.94 o                         
  -4   5  10         99.83        114.34         8.76 o                         
  -3   5  10         42.74         40.12         8.86 o                         
  -2   5  10          7.42          7.75         5.88 o                         
  -1   5  10        162.44        161.87         7.74 o                         
   0   5  10         16.66         35.22         5.26 o                         
   1   5  10        236.57        220.80        13.17 o                         
   2   5  10        410.65        396.60        13.46 o                         
   3   5  10         66.74         76.43         5.89 o                         
   4   5  10         16.54         16.28         5.49 o                         
   5   5  10          0.26          2.41         6.58 o                         
   6   5  10          3.51          2.43         8.49 o                         
  -5   6  10          6.49          5.56         6.86 o                         
  -4   6  10        128.11        139.85         9.71 o                         
  -3   6  10          6.42         14.57         5.78 o                         
  -2   6  10        383.31        386.57        14.94 o                         
  -1   6  10         31.44         21.26         9.93 o                         
   0   6  10        715.43        779.31        34.05 o                         
   1   6  10        172.17        157.65        10.31 o                         
   2   6  10        262.67        262.17        15.28 o                         
   3   6  10        283.01        298.87        14.24 o                         
   4   6  10         12.85         12.57         6.23 o                         
   5   6  10         59.86         66.95         9.87 o                         
  -4   7  10         41.96         44.88        10.38 o                         
  -3   7  10        763.54        799.90        21.88 o                         
  -2   7  10         57.78         57.40         9.01 o                         
  -1   7  10        409.67        423.80        18.96 o                         
   0   7  10        179.76        176.17        20.95 o                         
   1   7  10        189.10        171.88        20.24 o                         
   2   7  10         77.76         68.16        11.21 o                         
   3   7  10         98.10        106.13        14.34 o                         
  -1   8  10          0.63         12.16         8.15 o                         
   0   8  10        130.32        123.03        17.70 o                         
   1   8  10        104.52         94.63         9.80 o                         
  -7   1  11         18.31         14.02         5.54 o                         
  -6   1  11        633.62        653.67        15.75 o                         
  -5   1  11          2.33          4.19         3.98 o                         
  -4   1  11       1473.94       1480.26        29.08 o                         
  -3   1  11        360.12        351.01         9.19 o                         
  -2   1  11       2172.43       2143.51        40.86 o                         
  -1   1  11        578.63        535.90        13.03 o                         
   0   1  11        628.67        624.90        12.72 o                         
   1   1  11        941.81        949.94        18.14 o                         
   2   1  11        257.02        234.00         7.21 o                         
   3   1  11        696.15        714.53        12.90 o                         
   4   1  11         36.55         22.48         3.30 o                         
   5   1  11        304.18        318.01         8.13 o                         
   6   1  11         15.69         16.00         4.12 o                         
   7   1  11        110.74         95.28         6.67 o                         
  -7   2  11        805.33        792.69        22.07 o                         
  -6   2  11          3.47         -0.37         4.78 o                         
  -5   2  11       1199.17       1208.11        24.25 o                         
  -4   2  11        311.74        308.77         8.61 o                         
  -3   2  11       2499.13       2552.44        48.41 o                         
  -2   2  11        186.84        181.32         6.17 o                         
  -1   2  11       2019.31       2078.68        42.09 o                         
   0   2  11       1016.05       1074.27        25.79 o                         
   1   2  11       1032.11       1050.06        22.62 o                         
   2   2  11       1312.78       1292.75        23.30 o                         
   3   2  11         66.25         65.03         3.75 o                         
   4   2  11        466.33        498.26        12.25 o                         
   5   2  11         25.44         22.62         4.04 o                         
   6   2  11        220.41        225.15         9.32 o                         
   7   2  11         10.34          0.47         5.91 o                         
  -7   3  11          2.64          4.36         5.49 o                         
  -6   3  11          8.45          8.77         4.74 o                         
  -5   3  11          6.30          9.79         4.45 o                         
  -4   3  11        431.28        408.38        10.96 o                         
  -3   3  11         90.91        100.56         5.38 o                         
  -2   3  11         12.32          6.06         4.03 o                         
  -1   3  11        226.05        249.71         8.81 o                         
   0   3  11         75.82         72.61         4.43 o                         
   1   3  11         12.78          7.17         4.54 o                         
   2   3  11          4.83          8.50         3.89 o                         
   3   3  11         52.85         43.14         4.41 o                         
   4   3  11          0.11         -0.41         4.26 o                         
   5   3  11        279.20        280.49         8.70 o                         
   6   3  11          0.83         -1.89         4.82 o                         
  -6   4  11         32.05         36.98         9.27 o                         
  -5   4  11         44.51         49.12        10.33 o                         
  -4   4  11         19.86         17.09         6.86 o                         
  -3   4  11        160.37        171.38         8.68 o                         
  -2   4  11        253.15        271.49        13.40 o                         
  -1   4  11         86.06         86.58         7.53 o                         
   0   4  11         68.85         68.30         5.80 o                         
   1   4  11          1.28         -1.06         5.01 o                         
   2   4  11        105.88         98.93         7.16 o                         
   3   4  11        110.58        113.28         6.37 o                         
   4   4  11        150.64        154.70         6.94 o                         
   5   4  11         15.78         21.51         4.96 o                         
   6   4  11         52.36         57.45         5.92 o                         
  -5   5  11         42.29         42.39         7.94 o                         
  -4   5  11        422.07        455.60        19.01 o                         
  -3   5  11         41.15         49.97         6.26 o                         
  -2   5  11        662.81        693.53        21.66 o                         
  -1   5  11        104.28        100.18         6.68 o                         
   0   5  11        873.37        855.53        28.49 o                         
   1   5  11        906.23        870.38        40.62 o                         
   2   5  11        252.75        268.13        11.34 o                         
   3   5  11        447.97        479.76        14.29 o                         
   4   5  11         12.43          4.56         5.68 o                         
   5   5  11        215.62        184.61        12.86 o                         
  -5   6  11        447.32        446.13        44.77 o                         
  -4   6  11          4.78          8.32         6.48 o                         
  -3   6  11        749.53        751.30        21.07 o                         
  -2   6  11        268.84        263.22        12.70 o                         
  -1   6  11         79.95         92.79         8.08 o                         
   0   6  11        539.01        543.94        22.06 o                         
   1   6  11         96.61         86.38        12.18 o                         
   2   6  11         23.70         15.07         6.00 o                         
   3   6  11          1.13          1.11         6.12 o                         
   4   6  11        349.28        339.93        13.82 o                         
  -3   7  11          2.22          4.30         6.09 o                         
  -2   7  11          0.07         -0.76         5.56 o                         
  -1   7  11         62.88         60.25         8.96 o                         
   0   7  11         56.90         61.97        10.99 o                         
   1   7  11         14.43          9.37         8.09 o                         
   2   7  11         10.94          9.78         8.50 o                         
   3   7  11          0.92         -5.08         8.56 o                         
  -7   0  12         13.12         20.31         9.78 o                         
  -6   0  12       1094.60       1090.03        28.65 o                         
  -5   0  12         96.77        102.14         7.65 o                         
  -4   0  12         92.28         97.27         7.22 o                         
  -3   0  12        513.89        513.04        16.99 o                         
  -2   0  12        618.61        615.03        19.21 o                         
  -1   0  12       2254.43       2233.97        59.98 o                         
   0   0  12       2305.71       2326.37        57.40 o                         
   1   0  12       2834.62       2894.95        69.23 o                         
   2   0  12        193.88        174.66         9.52 o                         
   3   0  12       4528.70       4554.81        98.46 o                         
   4   0  12          9.00          0.77         4.74 o                         
   5   0  12        211.95        203.61        10.40 o                         
   6   0  12         78.56         69.83         6.37 o                         
   7   0  12        193.54        138.27        10.08 o                         
  -7   1  12         72.31         71.56         8.07 o                         
  -6   1  12         13.78         12.11         4.75 o                         
  -5   1  12        515.65        519.33        12.63 o                         
  -4   1  12         84.70         91.46         4.99 o                         
  -3   1  12        743.27        739.45        17.18 o                         
  -2   1  12       1470.98       1475.21        28.76 o                         
  -1   1  12          2.09         -0.29         3.45 o                         
   0   1  12        537.34        545.47        12.35 o                         
   1   1  12         36.98         32.01         4.07 o                         
   2   1  12        128.26        122.08         4.44 o                         
   3   1  12         30.57         31.15         3.27 o                         
   4   1  12        316.33        322.27         8.73 o                         
   5   1  12          4.34         -3.63         3.63 o                         
   6   1  12         97.23         97.36         5.84 o                         
   7   1  12         37.65         29.84         6.38 o                         
  -7   2  12          1.06         10.91         5.77 o                         
  -6   2  12         37.64         44.12         5.04 o                         
  -5   2  12        148.92        148.52         5.88 o                         
  -4   2  12        363.36        363.63        10.00 o                         
  -3   2  12        226.53        231.77         7.77 o                         
  -2   2  12        212.33        218.07         6.85 o                         
  -1   2  12        343.37        342.21         8.56 o                         
   0   2  12         15.83         10.23         3.77 o                         
   1   2  12         15.51         11.47         3.62 o                         
   2   2  12          0.14          0.02         4.21 o                         
   3   2  12         48.57         40.22         4.18 o                         
   4   2  12         29.32         19.42         3.93 o                         
   5   2  12         72.50         68.98         4.99 o                         
   6   2  12         13.58         10.91         5.22 o                         
  -6   3  12        193.99        211.36        13.09 o                         
  -5   3  12        449.39        464.12        13.67 o                         
  -4   3  12        195.27        194.42         7.39 o                         
  -3   3  12         17.57         17.66         4.50 o                         
  -2   3  12        622.88        623.24        15.94 o                         
  -1   3  12        998.81        975.57        21.35 o                         
   0   3  12        793.10        782.95        22.60 o                         
   1   3  12         43.40         47.62         5.17 o                         
   2   3  12       1729.49       1827.92        40.88 o                         
   3   3  12         70.55         63.97         4.90 o                         
   4   3  12        453.42        486.30        14.01 o                         
   5   3  12          6.28          5.42         4.45 o                         
   6   3  12         34.87         34.79         5.91 o                         
  -6   4  12        176.81        129.25        17.86 o                         
  -5   4  12          4.45          4.27         7.57 o                         
  -4   4  12        940.98        940.63        28.36 o                         
  -3   4  12        427.97        446.51        16.19 o                         
  -2   4  12        267.55        246.18        11.98 o                         
  -1   4  12       1225.30       1268.67        32.32 o                         
   0   4  12          2.32         -5.23         5.23 o                         
   1   4  12        479.04        508.17        17.44 o                         
   2   4  12         17.31          5.35         5.52 o                         
   3   4  12        417.69        430.15        13.35 o                         
   4   4  12          0.95          0.77         4.67 o                         
   5   4  12        250.35        273.48        11.06 o                         
  -5   5  12          0.50         -3.52        12.83 o                         
  -4   5  12         60.60         55.72         7.09 o                         
  -3   5  12          1.02         -5.49         5.49 o                         
  -2   5  12         29.51         40.02         8.79 o                         
  -1   5  12          8.77          9.08         5.71 o                         
   0   5  12        120.44        113.68         7.26 o                         
   1   5  12         30.81         43.36         6.20 o                         
   2   5  12        128.83        118.39         8.35 o                         
   3   5  12         11.69         15.76         5.68 o                         
   4   5  12          0.83         -1.59         6.47 o                         
   5   5  12          8.09          7.05         7.58 o                         
  -4   6  12         95.18         92.86         7.37 o                         
  -3   6  12         14.12         17.68         5.91 o                         
  -2   6  12        145.06        151.20         9.21 o                         
  -1   6  12         13.51         10.96         6.09 o                         
   0   6  12        102.18        122.92         7.55 o                         
   1   6  12        207.65        192.05        13.19 o                         
   2   6  12          4.10          8.40         6.06 o                         
   3   6  12         23.65         21.33         6.52 o                         
   4   6  12         59.80         56.70         8.03 o                         
  -2   7  12        298.99        304.15        12.56 o                         
  -1   7  12         70.82         92.21        14.37 o                         
   0   7  12        357.61        356.09        25.11 o                         
   1   7  12         21.45         15.33         8.69 o                         
   2   7  12        206.58        154.46        13.86 o                         
  -6   1  13        274.54        263.32        10.23 o                         
  -5   1  13        129.88        130.53         5.71 o                         
  -4   1  13        340.07        345.60         9.98 o                         
  -3   1  13        523.48        499.22        13.06 o                         
  -2   1  13        125.91        119.87         4.46 o                         
  -1   1  13        868.21        878.98        21.88 o                         
   0   1  13         18.24         14.49         4.02 o                         
   1   1  13        455.14        452.76        10.66 o                         
   2   1  13         23.36         10.21         3.40 o                         
   3   1  13        214.22        209.64         7.88 o                         
   4   1  13        134.54        125.64         4.67 o                         
   5   1  13        114.08         99.66         5.22 o                         
   6   1  13         59.50         47.21         5.33 o                         
  -6   2  13        218.89        191.98         9.46 o                         
  -5   2  13        297.73        291.92         8.88 o                         
  -4   2  13        649.42        650.04        14.87 o                         
  -3   2  13        368.91        362.30         9.98 o                         
  -2   2  13        535.90        536.39        13.94 o                         
  -1   2  13         80.63         81.42         4.61 o                         
   0   2  13       1283.77       1293.33        27.57 o                         
   1   2  13          8.98          3.95         3.80 o                         
   2   2  13        551.73        562.55        11.75 o                         
   3   2  13        193.36        204.48         7.91 o                         
   4   2  13        235.37        236.10         8.83 o                         
   5   2  13        156.28        145.67         6.04 o                         
   6   2  13         77.97         59.54         6.67 o                         
  -6   3  13         98.55         99.57         6.82 o                         
  -5   3  13        121.43        121.46         6.53 o                         
  -4   3  13        134.02        145.84         7.14 o                         
  -3   3  13       1131.32       1091.82        25.70 o                         
  -2   3  13        255.71        277.56         9.16 o                         
  -1   3  13        387.37        387.60        11.27 o                         
   0   3  13         46.12         41.57         4.66 o                         
   1   3  13        353.15        351.96        14.92 o                         
   2   3  13          7.96         11.16         4.89 o                         
   3   3  13         69.38         61.40         5.27 o                         
   4   3  13          0.65         -3.12         4.85 o                         
   5   3  13          2.99         10.79         5.34 o                         
   6   3  13         47.47         41.04         8.36 o                         
  -5   4  13        217.91        178.19        20.88 o                         
  -4   4  13         28.16         30.92         6.78 o                         
  -3   4  13         52.05         59.65         6.37 o                         
  -2   4  13        609.69        602.38        26.13 o                         
  -1   4  13          0.69          8.91         5.82 o                         
   0   4  13        160.39        169.55         9.29 o                         
   1   4  13         20.03         15.93         5.87 o                         
   2   4  13         75.21         67.31         6.72 o                         
   3   4  13          4.23         -2.34         4.83 o                         
   4   4  13         84.56         77.52         6.55 o                         
   5   4  13          8.32          8.99         5.91 o                         
  -5   5  13        380.02        348.79        22.15 o                         
  -4   5  13         81.26         77.50         7.00 o                         
  -3   5  13        312.02        321.59        12.82 o                         
  -2   5  13         94.64        100.98         8.20 o                         
  -1   5  13        446.67        451.36        15.45 o                         
   0   5  13          9.07          9.86         6.03 o                         
   1   5  13        943.24        977.11        27.17 o                         
   2   5  13         38.40         31.83         6.78 o                         
   3   5  13        227.20        244.85        13.25 o                         
   4   5  13        142.83        116.64        10.42 o                         
  -3   6  13        191.11        187.48         9.10 o                         
  -2   6  13        520.24        540.75        19.26 o                         
  -1   6  13          2.12         -5.14         6.84 o                         
   0   6  13        168.22        167.20         8.69 o                         
   1   6  13         19.53         25.16         6.50 o                         
   2   6  13        222.07        222.39        12.40 o                         
   3   6  13         32.68         30.92         7.44 o                         
  -1   7  13         20.39         24.56         7.33 o                         
   0   7  13          7.63         28.71         6.41 o                         
   1   7  13         24.45         22.49         7.41 o                         
  -6   0  14        169.16        168.86        20.07 o                         
  -5   0  14        944.18        922.42        28.29 o                         
  -4   0  14          9.38          5.50         6.45 o                         
  -3   0  14        414.93        423.67        15.77 o                         
  -2   0  14          0.06         -4.82         4.82 o                         
  -1   0  14        755.44        734.77        22.30 o                         
   0   0  14          7.88         -1.87         4.92 o                         
   1   0  14        894.37        908.02        24.12 o                         
   2   0  14        447.00        438.90        19.95 o                         
   3   0  14        136.27        162.05         8.29 o                         
   4   0  14        237.69        282.25        13.97 o                         
   5   0  14          3.65          0.32         5.65 o                         
   6   0  14         45.24         36.85         6.94 o                         
  -6   1  14          5.04          4.54         5.91 o                         
  -5   1  14        239.89        240.56         8.15 o                         
  -4   1  14        181.21        177.06         6.90 o                         
  -3   1  14         23.17         22.22         4.55 o                         
  -2   1  14        871.28        845.79        16.88 o                         
  -1   1  14        383.91        370.70        10.06 o                         
   0   1  14        422.19        456.96        11.47 o                         
   1   1  14         72.46         70.66         4.69 o                         
   2   1  14         73.89         71.24         4.81 o                         
   3   1  14        162.47        147.54         5.78 o                         
   4   1  14        391.30        372.44         8.81 o                         
   5   1  14         48.48         37.85         4.40 o                         
   6   1  14          6.30          8.62         5.18 o                         
  -6   2  14          2.71         11.19         5.79 o                         
  -5   2  14          1.36          6.90         4.38 o                         
  -4   2  14        146.60        149.31         6.93 o                         
  -3   2  14        166.15        163.31         6.50 o                         
  -2   2  14         42.20         46.19         4.20 o                         
  -1   2  14        133.17        135.09         6.18 o                         
   0   2  14         34.55         35.51         4.39 o                         
   1   2  14         29.33         19.68         4.41 o                         
   2   2  14          4.44          0.90         5.70 o                         
   3   2  14         12.18          7.45         4.21 o                         
   4   2  14          0.23         -0.54         4.63 o                         
   5   2  14         16.61          9.04         5.34 o                         
   6   2  14          9.15          2.52        13.33 o                         
  -5   3  14         39.50         36.47         5.79 o                         
  -4   3  14        343.53        356.68        11.93 o                         
  -3   3  14          5.37          8.69         4.69 o                         
  -2   3  14        354.22        357.17        10.94 o                         
  -1   3  14         36.79         28.49         4.97 o                         
   0   3  14        957.95        941.34        21.46 o                         
   1   3  14         72.09         59.18         5.85 o                         
   2   3  14        442.89        460.47        13.12 o                         
   3   3  14        344.56        376.00        11.80 o                         
   4   3  14         44.68         44.73         5.48 o                         
   5   3  14         84.16         73.27         7.25 o                         
  -5   4  14        177.14        164.63        14.89 o                         
  -4   4  14        155.45        152.43        10.16 o                         
  -3   4  14        635.05        623.55        18.72 o                         
  -2   4  14        100.54         93.17         8.28 o                         
  -1   4  14        784.05        797.35        26.19 o                         
   0   4  14        206.69        183.39         8.93 o                         
   1   4  14        152.27        176.64        10.63 o                         
   2   4  14        142.17        145.30         7.64 o                         
   3   4  14        212.36        205.24        11.60 o                         
   4   4  14        105.76         99.29         6.84 o                         
   5   4  14         89.79         80.42        17.06 o                         
  -4   5  14          0.58         -8.14         8.14 o                         
  -3   5  14         23.03         28.46         6.35 o                         
  -2   5  14          8.97         10.02         5.84 o                         
  -1   5  14          1.67         -4.78         6.26 o                         
   0   5  14         96.53         88.48         7.42 o                         
   1   5  14         14.76         21.59         8.57 o                         
   2   5  14         40.48         46.64         9.12 o                         
   3   5  14        101.68         92.88         8.37 o                         
   4   5  14         19.38         12.57         7.82 o                         
  -3   6  14         48.13         39.80         7.41 o                         
  -2   6  14          7.50         14.83         8.10 o                         
  -1   6  14        183.37        187.81        15.32 o                         
   0   6  14          4.03          8.74         7.41 o                         
   1   6  14        198.77        190.04        12.61 o                         
   2   6  14         57.47         42.75         7.60 o                         
  -6   1  15         12.99         18.10         8.55 o                         
  -5   1  15        352.83        380.09        12.10 o                         
  -4   1  15          1.31          2.73         4.87 o                         
  -3   1  15        608.28        604.72        14.36 o                         
  -2   1  15        126.26        123.45         5.36 o                         
  -1   1  15        632.05        658.01        15.16 o                         
   0   1  15        146.24        142.97         6.05 o                         
   1   1  15        175.81        183.49         7.61 o                         
   2   1  15        195.87        187.83         8.32 o                         
   3   1  15         60.79         51.98         4.54 o                         
   4   1  15        136.41        145.30         6.28 o                         
   5   1  15          7.26         -4.63         4.63 o                         
  -5   2  15          0.72          4.86         5.79 o                         
  -4   2  15        557.58        550.08        19.05 o                         
  -3   2  15        124.53        113.63         5.47 o                         
  -2   2  15       1033.38       1084.36        21.08 o                         
  -1   2  15         67.89         53.87         5.61 o                         
   0   2  15        580.24        606.08        13.71 o                         
   1   2  15        341.46        362.27        15.21 o                         
   2   2  15        216.36        212.65         8.08 o                         
   3   2  15        262.83        290.34        12.64 o                         
   4   2  15          9.18         13.38         4.90 o                         
   5   2  15         79.18         79.74         6.71 o                         
  -5   3  15         10.16          5.31         6.63 o                         
  -4   3  15          0.03          0.89         4.81 o                         
  -3   3  15        216.31        214.52         9.62 o                         
  -2   3  15         17.57         23.28         4.92 o                         
  -1   3  15          2.24          3.54         5.15 o                         
   0   3  15         82.45         79.25         5.61 o                         
   1   3  15         22.33         18.27         5.04 o                         
   2   3  15          1.94         -0.70         5.71 o                         
   3   3  15          0.48          7.43         5.49 o                         
   4   3  15         18.89         16.03         5.68 o                         
   5   3  15          1.51          0.79         7.36 o                         
  -4   4  15         41.72         39.46        10.32 o                         
  -3   4  15          0.97         -4.54         6.14 o                         
  -2   4  15         42.04         47.46         6.61 o                         
  -1   4  15        108.14        109.62         8.49 o                         
   0   4  15         21.30         25.08         6.49 o                         
   1   4  15         11.75         21.20         6.58 o                         
   2   4  15          0.57         -1.36         5.07 o                         
   3   4  15         36.24         35.63         7.91 o                         
   4   4  15         18.62         14.05         6.21 o                         
  -3   5  15        186.81        179.92        10.47 o                         
  -2   5  15         11.30         12.05         7.92 o                         
  -1   5  15        289.95        283.49        19.66 o                         
   0   5  15         59.11         48.87         7.11 o                         
   1   5  15        203.39        194.56         9.99 o                         
   2   5  15        259.27        282.55        14.67 o                         
   3   5  15         45.60         43.03         8.05 o                         
  -1   6  15         83.97         66.93         9.45 o                         
   0   6  15         12.21         23.54         9.44 o                         
   1   6  15        129.86        121.53        13.17 o                         
  -5   0  16        426.46        413.18        33.07 o                         
  -4   0  16         26.54         24.90         7.37 o                         
  -3   0  16         24.67         15.34         6.15 o                         
  -2   0  16        156.71        144.19         8.56 o                         
  -1   0  16        215.52        213.54        16.57 o                         
   0   0  16        784.93        726.47        27.05 o                         
   1   0  16        439.65        450.02        16.91 o                         
   2   0  16        510.04        557.69        17.62 o                         
   3   0  16         80.71         57.22         6.92 o                         
   4   0  16        755.62        712.66        33.21 o                         
   5   0  16         12.63          8.20         7.14 o                         
  -5   1  16          9.06         19.27         7.90 o                         
  -4   1  16        298.49        300.32        10.47 o                         
  -3   1  16         78.15         77.83         5.31 o                         
  -2   1  16        173.83        168.93         6.24 o                         
  -1   1  16        397.62        427.50        11.49 o                         
   0   1  16          1.07         -1.28         4.62 o                         
   1   1  16         86.95         83.79         5.33 o                         
   2   1  16          0.47         -0.18         4.61 o                         
   3   1  16         42.75         34.26         5.04 o                         
   4   1  16          2.20          9.65         4.86 o                         
   5   1  16         55.05         51.37         5.21 o                         
  -5   2  16         41.01         40.79         6.34 o                         
  -4   2  16         36.36         32.18         6.31 o                         
  -3   2  16        117.96        106.61         5.59 o                         
  -2   2  16        102.62        107.90         5.42 o                         
  -1   2  16         14.86         10.80         4.63 o                         
   0   2  16         45.31         41.27         4.78 o                         
   1   2  16          1.76         -2.75         4.84 o                         
   2   2  16          5.38          0.83         4.67 o                         
   3   2  16          0.28          3.95         4.86 o                         
   4   2  16         13.48         14.02         6.25 o                         
  -4   3  16        166.13        153.88         7.19 o                         
  -3   3  16         35.62         29.84         5.55 o                         
  -2   3  16         15.79         18.30         5.15 o                         
  -1   3  16        249.31        249.59        12.00 o                         
   0   3  16        308.23        305.54        10.96 o                         
   1   3  16        236.36        242.12        10.44 o                         
   2   3  16          0.78         -4.91         5.78 o                         
   3   3  16        307.94        318.57        12.75 o                         
   4   3  16         11.28         16.48         6.77 o                         
  -4   4  16          8.53         37.73        16.10 o                         
  -3   4  16        373.73        405.14        19.72 o                         
  -2   4  16        188.83        208.16        10.73 o                         
  -1   4  16         59.83         65.41         8.97 o                         
   0   4  16        286.85        300.26        14.91 o                         
   1   4  16          4.60          7.15         5.27 o                         
   2   4  16        115.08         94.33        11.60 o                         
   3   4  16          6.02         11.18         6.88 o                         
  -2   5  16          0.75         -8.58         9.36 o                         
  -1   5  16          4.62         15.25         9.46 o                         
   0   5  16          2.36          2.37         7.55 o                         
   1   5  16         41.94         42.84         7.99 o                         
   2   5  16          1.04         18.55         8.05 o                         
  -4   1  17         71.16         67.65         6.88 o                         
  -3   1  17        121.25        113.68         6.17 o                         
  -2   1  17        195.03        184.40         6.79 o                         
  -1   1  17         28.30         25.57         5.02 o                         
   0   1  17        222.35        219.25         8.66 o                         
   1   1  17          1.23         -0.03         4.66 o                         
   2   1  17        105.66         94.96         5.76 o                         
   3   1  17          5.32          0.44         5.38 o                         
   4   1  17         30.95         28.52         5.30 o                         
  -4   2  17        103.32        100.18         8.00 o                         
  -3   2  17        229.31        221.54        12.23 o                         
  -2   2  17        133.89        128.12         5.98 o                         
  -1   2  17        145.88        130.54         6.95 o                         
   0   2  17         11.31         11.54         4.71 o                         
   1   2  17        310.05        343.70        13.25 o                         
   2   2  17          0.91         -4.84         4.84 o                         
   3   2  17         85.36         75.14         6.72 o                         
   4   2  17         33.39         33.97         6.96 o                         
  -3   3  17         40.04         34.81         6.77 o                         
  -2   3  17        377.68        358.69        16.16 o                         
  -1   3  17         78.87         80.69         6.82 o                         
   0   3  17         62.44         57.32         7.29 o                         
   1   3  17          6.07          3.48         5.85 o                         
   2   3  17         77.86         61.25         7.70 o                         
   3   3  17          4.11         -2.56         6.50 o                         
  -3   4  17         16.30         37.22        15.85 o                         
  -2   4  17          7.24         22.90         8.91 o                         
  -1   4  17        159.95        121.33        10.41 o                         
   0   4  17          0.83          4.06         6.43 o                         
   1   4  17         27.45         31.39         7.21 o                         
   2   4  17          1.43         -0.14         6.16 o                         
  -4   0  18        290.29        331.47        26.28 o                         
  -3   0  18          0.53          5.58         7.99 o                         
  -2   0  18        135.54        133.83        13.08 o                         
  -1   0  18          2.54         -4.41         7.28 o                         
   0   0  18        246.80        280.24        16.99 o                         
   1   0  18          8.04          8.09         6.33 o                         
   2   0  18        148.20        138.97         8.91 o                         
   3   0  18         76.31         70.07         8.19 o                         
  -3   1  18         84.75         72.02         6.95 o                         
  -2   1  18          0.11          0.12         5.42 o                         
  -1   1  18        175.46        168.77         6.79 o                         
   0   1  18         84.98         73.69         5.70 o                         
   1   1  18         88.28         78.08         6.12 o                         
   2   1  18          4.18         12.00         5.96 o                         
   3   1  18         16.60          7.52         6.03 o                         
  -3   2  18         38.48         38.64         6.04 o                         
  -2   2  18         47.33         48.37         5.96 o                         
  -1   2  18         17.18         18.98         5.43 o                         
   0   2  18         20.94         23.64         5.57 o                         
   1   2  18          0.39         12.70         5.84 o                         
   2   2  18          1.45          4.43         5.81 o                         
   3   2  18          0.62          2.51         6.44 o                         
  -2   3  18          6.81         12.04         6.66 o                         
  -1   3  18        124.32        112.45         7.77 o                         
   0   3  18          3.50          2.26         6.14 o                         
   1   3  18        208.99        204.31        14.98 o                         
   2   3  18         22.17         31.96         7.40 o                         
  -1   4  18         48.60         28.67        14.34 o                         
   0   4  18        157.05        129.00        16.60 o                         
  -2   1  19        154.56        135.54         7.90 o                         
  -1   1  19         28.86         26.71         6.28 o                         
   0   1  19        120.79        111.49         7.20 o                         
   1   1  19         25.01         30.78         7.06 o                         
   2   1  19         31.94         27.78         6.12 o                         
  -2   2  19         34.34         34.71         9.41 o                         
  -1   2  19        286.72        318.99        12.56 o                         
   0   2  19         14.83         12.78         6.08 o                         
   1   2  19        102.65         94.36         7.06 o                         
                                                                                
